# Supplementary material for: UBL3 modification influences protein sorting to small extracellular vesicles
Source: Nat Commun. 2018 Sep 26;9:3936. doi: 10.1038/s41467-018-06197-y (PMC6158211; doi:10.1038/s41467-018-06197-y)
Supplement: Supplementary file 4 — Supplementary Data 1 [file 41467_2018_6197_MOESM4_ESM.xlsx]

## Sheet: all proteins identified
LFQ intensity (log2) FlagUBL3C113/114_3	LFQ intensity (log2) FlagUBL3C113/114_2	LFQ intensity (log2) FlagUBL3C113/114_1	LFQ intensity (log2) Flag-UBL3_3	LFQ intensity (log2) Flag-UBL3_2	LFQ intensity (log2) Flag-UBL3_1	LFQ intensity (log2) Flag_3	LFQ intensity (log2) Flag_2	LFQ intensity (log2) Flag_1	Peptides	Razor + unique peptides	Unique peptides	Sequence coverage [%]	Unique + razor sequence coverage [%]	Unique sequence coverage [%]	Mol. weight [kDa]	Q-value	Score	Intensity	MS/MS count	Protein IDs	Majority protein IDs	Protein names	Gene names	Cluster_1 (ANOVA significant, FDR=0.05, S0=1)	GOCC name	Direction of significance (Post hoc test-FDR 0.05)
NaN	NaN	NaN	NaN	NaN	22.2468	NaN	NaN	NaN	2	2	2	0.9	0.9	0.9	331.07	0.0048873	2.1354	11262000	3	O43149	O43149	Zinc finger ZZ-type and EF-hand domain-containing protein 1	ZZEF1
24.5037	NaN	25.1222	24.3393	24.5411	24.3705	25.1643	25.0011	24.8369	7	7	7	20.3	20.3	20.3	61.277	0	12.484	279460000	16	Q15942;H0Y2Y8;Q15942-2;C9IZ41;H7C3D3;C9JJK5	Q15942;H0Y2Y8;Q15942-2	Zyxin	ZYX
NaN	NaN	NaN	23.435	23.2299	23.2971	NaN	NaN	NaN	3	3	3	13.7	13.7	13.7	31.293	0.0025825	2.572	49854000	2	O95229;O95229-2;A6NH27	O95229;O95229-2;A6NH27	ZW10 interactor	ZWINT	+	cell part;cell projection;chromosomal part;condensed chromosome kinetochore;cytoplasm;cytoplasmic part;cytosol;dendrite;intracellular membrane-bounded organelle;intracellular non-membrane-bounded organelle;intracellular organelle;intracellular organelle part;intracellular part;kinetochore;macromolecular complex;membrane-bounded organelle;neuron projection;non-membrane-bounded organelle;nucleus;or…	FlagUBL3_Flag
NaN	NaN	NaN	26.101	26.2674	26.1865	NaN	NaN	NaN	11	11	11	27.6	27.6	27.6	67.213	0	18.903	320730000	17	Q9H900;Q9H900-2;H3BSG1	Q9H900;Q9H900-2	Protein zwilch homolog	ZWILCH	+	cell part;chromosomal part;condensed chromosome kinetochore;cytoplasmic part;cytosol;intracellular non-membrane-bounded organelle;intracellular organelle;intracellular organelle part;intracellular part;kinetochore;macromolecular complex;non-membrane-bounded organelle;organelle;organelle part;protein complex	FlagUBL3CC_Flag;FlagUBL3_Flag;FlagUBL3_FlagUBL3CC
26.9888	26.0067	23.8255	29.2247	29.1961	29.1933	24.6713	24.6063	24.6389	19	19	19	37	37	37	88.828	0	171.54	2000100000	38	O43264;O43264-2;F5H3C1	O43264;O43264-2	Centromere/kinetochore protein zw10 homolog	ZW10	+	cell part;chromosomal part;condensed chromosome kinetochore;cytoplasm;cytoplasmic part;cytoskeletal part;cytosol;endoplasmic reticulum;endoplasmic reticulum membrane;endoplasmic reticulum part;intracellular membrane-bounded organelle;intracellular non-membrane-bounded organelle;intracellular organelle;intracellular organelle part;intracellular part;kinetochore;kinetochore microtubule;macromolecul…	FlagUBL3_Flag;FlagUBL3_FlagUBL3CC
NaN	NaN	NaN	NaN	NaN	NaN	NaN	NaN	21.5809	2	2	2	4.6	4.6	4.6	58.044	0.0048913	2.1412	3136800	2	Q15696;Q15695	Q15696;Q15695	U2 small nuclear ribonucleoprotein auxiliary factor 35 kDa subunit-related protein 2;U2 small nuclear ribonucleoprotein auxiliary factor 35 kDa subunit-related protein 1	ZRSR2;ZRSR1
29.0495	29.3526	29.0155	28.2286	28.1962	28.1307	29.1765	29.255	29.1148	13	13	13	37.9	37.9	37.9	37.404	0	45.286	4196500000	65	O95218;O95218-2;A0A0C4DGV5	O95218;O95218-2;A0A0C4DGV5	Zinc finger Ran-binding domain-containing protein 2	ZRANB2
NaN	NaN	NaN	22.6071	NaN	NaN	NaN	NaN	NaN	2	2	2	4.6	4.6	4.6	50.925	0	6.0257	30944000	2	O75312;H7C0E5;H7BZM7	O75312;H7C0E5;H7BZM7	Zinc finger protein ZPR1	ZPR1
NaN	NaN	NaN	23.6929	23.8248	23.6869	NaN	NaN	NaN	6	6	6	4	4	4	220.22	0	5.5241	60773000	8	Q9P2E3;Q5JXR7;Q5JXR5;Q5JXR6;Q9P2E3-2	Q9P2E3	NFX1-type zinc finger-containing protein 1	ZNFX1	+
NaN	NaN	NaN	NaN	NaN	NaN	22.315	21.8899	NaN	2	2	2	8.1	8.1	8.1	40.543	0.0071504	1.9535	18857000	2	Q6DD87;A0A087WUD1	Q6DD87;A0A087WUD1	Zinc finger protein 787	ZNF787
NaN	NaN	NaN	NaN	NaN	NaN	22.2242	NaN	NaN	2	2	2	21.6	21.6	21.6	15.199	0.0078206	1.858	17562000	3	O00488;A9J4F5	O00488;A9J4F5	Zinc finger protein 593	ZNF593
NaN	NaN	NaN	NaN	NaN	NaN	23.2141	NaN	23.5559	2	2	2	10.2	10.2	10.2	32.932	0	5.9539	44741000	2	Q9UL40;B7Z4J8;D6RJ07;Q9UL40-3;Q9UL40-2;B7Z4N4	Q9UL40;B7Z4J8;D6RJ07;Q9UL40-3;Q9UL40-2;B7Z4N4	Zinc finger protein 346	ZNF346
NaN	NaN	NaN	NaN	NaN	NaN	23.228	23.2365	23.0867	3	3	3	6.7	6.7	6.7	65.653	0	4.4445	50877000	6	Q5BKZ1;A0A0A0MRN4;Q5BKZ1-3	Q5BKZ1	DBIRD complex subunit ZNF326	ZNF326
NaN	NaN	NaN	NaN	NaN	NaN	23.0707	23.2598	23.0637	3	3	3	6.6	6.6	6.6	96.914	0	8.7781	44500000	3	Q9Y2X9;Q9Y2X9-2	Q9Y2X9;Q9Y2X9-2	Zinc finger protein 281	ZNF281
24.9993	24.9927	25.3309	24.2638	24.7974	24.4015	24.8341	25.0269	24.8002	4	4	4	9.8	9.8	9.8	50.75	0	9.9586	253650000	15	O43670;O43670-2;J3QRS9;X6R4W8;O43670-4;J3KS31;O43670-3;J3QS27;J3KTL1;J3KRB6;J3KRW6;H0Y3M2	O43670;O43670-2;J3QRS9;X6R4W8;O43670-4;J3KS31;O43670-3	BUB3-interacting and GLEBS motif-containing protein ZNF207	ZNF207
27.2274	27.3833	27.2364	27.1387	27.209	27.0702	27.7025	27.5938	27.4297	22	22	1	46.8	46.8	2.3	73.612	0	58.651	1698300000	69	O15231-3;H0Y704;O15231-2	O15231-3;H0Y704;O15231-2	Zinc finger protein 185	ZNF185
NaN	NaN	NaN	NaN	NaN	NaN	NaN	23.6576	23.7227	3	3	3	5.8	5.8	5.8	88.975	0	6.1306	42193000	3	Q9UQR1;A0A0A0MTF7	Q9UQR1;A0A0A0MTF7	Zinc finger protein 148	ZNF148
23.8274	23.8337	23.8042	24.5216	24.2161	24.2122	NaN	22.9536	23.0691	5	5	5	10.9	10.9	10.9	54.812	0	6.7757	137810000	11	O75844	O75844	CAAX prenyl protease 1 homolog	ZMPSTE24	+	cell part;cytoplasmic part;endoplasmic reticulum membrane;endoplasmic reticulum part;extracellular membrane-bounded organelle;extracellular organelle;extracellular region part;extracellular vesicular exosome;integral to membrane;intracellular organelle part;intracellular part;intrinsic to membrane;membrane;membrane part;membrane-bounded organelle;membrane-bounded vesicle;nuclear inner membrane;nu…	FlagUBL3_Flag
25.847	26.0169	25.9031	24.8177	24.9257	24.9852	26.0965	26.0117	25.8784	12	12	12	18.9	18.9	18.9	117.01	0	41.613	513320000	32	Q96KR1;H0Y8W1	Q96KR1	Zinc finger RNA-binding protein	ZFR
24.4778	24.6061	24.6592	25.6232	25.5961	25.5459	24.109	24.1859	24.3544	5	5	5	16.8	16.8	16.8	34.114	0	8.8081	338230000	19	O95159;E9PQA5;E9PQ47;E9PNY1;E9PMQ3;H0YCU8;E9PJX1;E9PJ47	O95159;E9PQA5;E9PQ47;E9PNY1	Zinc finger protein-like 1	ZFPL1	+	cell part;cytoplasmic part;Golgi apparatus;integral to membrane;intracellular membrane-bounded organelle;intracellular organelle;intracellular part;intrinsic to membrane;membrane part;membrane-bounded organelle;nucleus;organelle	FlagUBL3CC_Flag;FlagUBL3_Flag;FlagUBL3_FlagUBL3CC
NaN	NaN	NaN	22.4276	22.6944	22.6367	23.2905	23.1566	23.0264	2	2	2	6.5	6.5	6.5	63.444	0	4.1675	68914000	7	Q96JP5;A0A0A6YYC7;Q96JP5-2	Q96JP5;A0A0A6YYC7;Q96JP5-2	E3 ubiquitin-protein ligase ZFP91	ZFP91;ZFP91-CNTF
NaN	NaN	NaN	NaN	21.1632	NaN	NaN	NaN	NaN	1	1	1	5.3	5.3	5.3	36.313	0	5.2379	7153500	2	Q07352	Q07352	Zinc finger protein 36, C3H1 type-like 1	ZFP36L1
NaN	NaN	NaN	23.0943	NaN	NaN	NaN	NaN	NaN	1	1	1	2.7	2.7	2.7	40.915	0.0066756	1.9912	41651000	3	Q9Y397;Q5JYE8;H0Y6K6	Q9Y397;Q5JYE8;H0Y6K6	Palmitoyltransferase ZDHHC9;Palmitoyltransferase	ZDHHC9
NaN	NaN	NaN	NaN	NaN	22.8713	NaN	NaN	NaN	1	1	1	2.2	2.2	2.2	77.544	0.0025452	2.4397	13628000	1	Q9C0B5;H0YEF4;Q9C0B5-2	Q9C0B5;H0YEF4;Q9C0B5-2	Palmitoyltransferase ZDHHC5;Palmitoyltransferase	ZDHHC5
NaN	NaN	NaN	21.1343	NaN	NaN	NaN	NaN	NaN	1	1	1	4.7	4.7	4.7	39.786	0.0096964	1.6976	10126000	3	Q9NPG8	Q9NPG8	Probable palmitoyltransferase ZDHHC4	ZDHHC4
NaN	NaN	NaN	28.3253	28.2978	28.2344	NaN	NaN	NaN	12	12	2	40	40	8.2	42.277	0	109.74	1374300000	37	Q5W0Z9;B4DRN8;Q5W0Z9-4;Q5W0Z9-2;Q9UIJ5;A0A0D9SEN4;E5RFZ7	Q5W0Z9;B4DRN8;Q5W0Z9-4	Probable palmitoyltransferase ZDHHC20;Palmitoyltransferase	ZDHHC20	+	cell part;integral to membrane;intrinsic to membrane;membrane;membrane part;plasma membrane	FlagUBL3_Flag;FlagUBL3_FlagUBL3CC
NaN	NaN	NaN	22.564	22.6835	22.6318	NaN	NaN	NaN	2	2	2	9.8	9.8	9.8	42.03	0	3.653	27300000	3	Q9NUE0;H0YEN1;Q9NUE0-2	Q9NUE0;H0YEN1;Q9NUE0-2	Palmitoyltransferase ZDHHC18	ZDHHC18
NaN	NaN	NaN	24.8116	24.6023	24.6549	NaN	NaN	23.966	6	6	5	13.2	13.2	11.6	70.86	0	11.016	142910000	9	Q8IUH4;Q8IUH4-2;Q8IUH4-3	Q8IUH4;Q8IUH4-2;Q8IUH4-3	Palmitoyltransferase ZDHHC13	ZDHHC13	+	cell part;cytoplasmic part;cytoplasmic vesicle membrane;cytoplasmic vesicle part;endoplasmic reticulum;Golgi apparatus;Golgi apparatus part;Golgi membrane;Golgi-associated vesicle membrane;integral to membrane;intracellular membrane-bounded organelle;intracellular organelle;intracellular organelle part;intracellular part;intrinsic to membrane;membrane;membrane part;membrane-bounded organelle;orga…
NaN	NaN	NaN	NaN	NaN	NaN	21.5915	NaN	NaN	1	1	1	0.6	0.6	0.6	265.61	0.0030412	2.2692	4367900	1	Q9HCK1;N0DVX5	Q9HCK1;N0DVX5	DBF4-type zinc finger-containing protein 2	ZDBF2
NaN	NaN	NaN	NaN	NaN	23.7974	23.3198	22.9158	NaN	4	4	4	9.2	9.2	9.2	78.576	0	5.8345	59562000	5	Q6NZY4;Q6NZY4-2;F5GXQ6;F5H803;F5H6J5;F5GX80	Q6NZY4;Q6NZY4-2;F5GXQ6;F5H803;F5H6J5;F5GX80	Zinc finger CCHC domain-containing protein 8	ZCCHC8
NaN	23.4515	NaN	22.8421	22.9986	23.1068	24.3489	24.017	23.8406	6	6	6	5.1	5.1	5.1	171.23	0	8.5633	114780000	10	Q5VYS8;Q5VYS8-6;Q5VYS8-4;X6R3Q3;Q5VYS8-5;Q5VYS8-3;Q5VYS8-2;Q5VYS9;A0A0C4DFW3	Q5VYS8;Q5VYS8-6;Q5VYS8-4;X6R3Q3;Q5VYS8-5;Q5VYS8-3;Q5VYS8-2	Terminal uridylyltransferase 7	ZCCHC6
26.7416	26.9906	26.6353	25.0357	25.1575	25.0723	25.5604	25.3121	25.6506	7	7	7	29.5	29.5	29.5	27.569	0	12.915	470920000	25	Q9NP64;E7EPF0;A0A0D9SEW3;A0A087WXF8;Q9NP64-2;Q9NP64-3;A0A087WXU5;A0A087WYV3;A0A087WYF0	Q9NP64;E7EPF0;A0A0D9SEW3;A0A087WXF8;Q9NP64-2;Q9NP64-3;A0A087WXU5;A0A087WYV3	Nucleolar protein of 40 kDa	ZCCHC17
NaN	NaN	NaN	22.9188	23.6605	23.4424	23.5506	23.9163	24.548	2	2	2	12.4	12.4	12.4	18.409	0	4.2259	118700000	4	Q8TBK6-2;Q8TBK6;B3KVL5;D6RHC2;D6R9G7;G3XAM1	Q8TBK6-2;Q8TBK6;B3KVL5;D6RHC2;D6R9G7;G3XAM1	Zinc finger CCHC domain-containing protein 10	ZCCHC10
NaN	NaN	NaN	23.7724	23.7354	23.8558	NaN	NaN	NaN	4	4	4	8.2	8.2	8.2	55.261	0	5.8942	63765000	9	Q86WB0;C9J0I9;Q86WB0-2;Q86WB0-3	Q86WB0;C9J0I9;Q86WB0-2;Q86WB0-3	Nuclear-interacting partner of ALK	ZC3HC1	+	cell part;intracellular membrane-bounded organelle;intracellular organelle;intracellular organelle part;intracellular part;membrane;membrane-bounded organelle;nuclear membrane;nuclear part;nucleus;organelle;organelle membrane;organelle part
24.1845	NaN	NaN	NaN	NaN	NaN	NaN	NaN	NaN	2	2	2	8	8	8	32.962	0	5.6014	99014000	5	Q96H79;Q96H79-2	Q96H79;Q96H79-2	Zinc finger CCCH-type antiviral protein 1-like	ZC3HAV1L
27.9355	27.9118	27.8079	27.2983	27.2925	27.3255	27.9823	28.0443	27.9755	26	26	25	41.1	41.1	40.2	101.43	0	101.55	2082900000	104	Q7Z2W4;C9J6P4;Q7Z2W4-2;Q7Z2W4-3;Q7Z2W4-4;H7C5K1;Q7Z2W4-5	Q7Z2W4;C9J6P4;Q7Z2W4-2;Q7Z2W4-3	Zinc finger CCCH-type antiviral protein 1	ZC3HAV1
NaN	NaN	NaN	NaN	NaN	22.2469	NaN	22.8565	NaN	3	3	3	4.8	4.8	4.8	140.26	0	5.4027	33748000	5	Q9UPT8;M0QY97	Q9UPT8;M0QY97	Zinc finger CCCH domain-containing protein 4	ZC3H4
23.9734	24.6649	NaN	23.933	23.9457	24.2883	25.5443	26.0333	25.9164	9	9	9	13.9	13.9	13.9	106.38	0	14.169	334370000	20	Q86VM9;E7ERS3;Q86VM9-2;H3BPD0;H3BRN6;H3BRH3	Q86VM9;E7ERS3;Q86VM9-2	Zinc finger CCCH domain-containing protein 18	ZC3H18
25.9783	26.2734	25.937	25.2869	25.2537	25.35	25.7586	25.8827	25.5598	5	5	5	16	16	16	48.602	0	12.883	444260000	20	Q8WU90;H7C466;F8WB26	Q8WU90	Zinc finger CCCH domain-containing protein 15	ZC3H15
23.5826	23.6947	23.6409	23.1006	23.2083	23.1138	24.8697	24.6243	23.9487	3	3	3	5.4	5.4	5.4	82.875	0	5.7318	135780000	7	Q6PJT7;Q6PJT7-4;Q6PJT7-3;Q6PJT7-5;Q6PJT7-2;G3V5I6;G3V256;H0YJA2;Q6PJT7-10;Q6PJT7-11;Q6PJT7-9;H0YJ87;A0A087WTC9;G3V3Y4	Q6PJT7;Q6PJT7-4;Q6PJT7-3;Q6PJT7-5;Q6PJT7-2;G3V5I6;G3V256;H0YJA2;Q6PJT7-10;Q6PJT7-11;Q6PJT7-9	Zinc finger CCCH domain-containing protein 14	ZC3H14
NaN	22.8283	NaN	NaN	NaN	NaN	23.4438	23.1033	22.965	5	5	5	3.5	3.5	3.5	196.63	0	4.8453	52773000	5	Q5T200;Q5T200-2;Q5T9K0;A0A087WX14	Q5T200;Q5T200-2	Zinc finger CCCH domain-containing protein 13	ZC3H13
23.4466	23.5743	23.7103	22.873	22.9535	22.8358	24.2682	24.3215	23.5703	5	5	5	8.8	8.8	8.8	89.13	0	9.1938	123970000	10	O75152;E9PQ61;E9PBY7	O75152;E9PQ61;E9PBY7	Zinc finger CCCH domain-containing protein 11A	ZC3H11A
NaN	NaN	NaN	21.7373	NaN	NaN	NaN	NaN	NaN	1	1	1	2.9	2.9	2.9	61.438	0	4.4153	13651000	4	O95365	O95365	Zinc finger and BTB domain-containing protein 7A	ZBTB7A
NaN	NaN	NaN	NaN	NaN	NaN	22.9385	NaN	NaN	2	2	2	3.5	3.5	3.5	78.91	0.0023075	2.6081	57047000	3	Q49AG3	Q49AG3	Zinc finger BED domain-containing protein 5	ZBED5
NaN	NaN	NaN	23.9858	24.1881	23.9917	23.4136	23.5327	23.4404	4	4	1	10.8	10.8	3.5	51.582	0	4.1168	125020000	9	Q9NYL2-2;D4Q8H0;Q9NYL2-3;C9J3F7	Q9NYL2-2;D4Q8H0;Q9NYL2-3;C9J3F7	Mitogen-activated protein kinase kinase kinase MLT	ZAK;pk	+	cell part;cytoplasm;intracellular membrane-bounded organelle;intracellular organelle;intracellular part;membrane-bounded organelle;nucleus;organelle	Flag_FlagUBL3CC;FlagUBL3_FlagUBL3CC
25.1578	25.3597	NaN	NaN	23.3604	23.6933	23.4331	24.2323	24.0491	4	4	4	10.9	10.9	10.9	44.712	0	4.0145	144250000	10	P25490;H0YJV7;O15391;Q96MM3;H0YJU4	P25490;H0YJV7;O15391	Transcriptional repressor protein YY1;Transcription factor YY2	YY1;YY2
29.8985	29.5017	29.7652	29.8245	29.8692	29.8222	29.4024	29.4126	29.5809	17	13	13	69.4	59.6	59.6	27.745	0	236.64	8047300000	99	P63104;E7EX29;B0AZS6;P63104-2;B7Z2E6;H0YB80;E7ESK7;E9PD24;E7EVZ2;E5RIR4;E5RGE1	P63104;E7EX29;B0AZS6;P63104-2;B7Z2E6;H0YB80	14-3-3 protein zeta/delta	YWHAZ
29.0221	29.0357	29.0126	30.0907	30.1066	30.1114	29.5711	29.4711	29.555	17	17	13	53.1	53.1	43.3	27.764	0	323.31	8559900000	104	P27348;E9PG15	P27348;E9PG15	14-3-3 protein theta	YWHAQ	+	adherens junction;anchoring junction;cell junction;cell part;cell-substrate adherens junction;cell-substrate junction;cytoplasm;cytoplasmic part;cytoplasmic vesicle membrane;cytoplasmic vesicle part;cytosol;extracellular membrane-bounded organelle;extracellular organelle;extracellular region part;extracellular vesicular exosome;focal adhesion;intracellular organelle part;intracellular part;macrom…	Flag_FlagUBL3CC;FlagUBL3_FlagUBL3CC;FlagUBL3_Flag
25.2364	25.3757	25.3802	26.0043	25.884	25.8897	26.2549	26.0308	26.2537	10	7	7	32.9	26	26	28.218	0	29.159	599430000	31	Q04917;A2IDB2;F8WEB6;A2IDB1	Q04917;A2IDB2	14-3-3 protein eta	YWHAH
26.0532	26.3532	26.0761	26.5756	26.4389	26.4186	26.6716	26.715	26.7898	13	10	10	61.5	51.4	51.4	28.302	0	25.096	901810000	30	P61981	P61981	14-3-3 protein gamma;14-3-3 protein gamma, N-terminally processed	YWHAG
28.0342	27.8957	27.8692	28.3423	28.2639	28.3075	28.263	28.0434	28.108	15	12	12	58.4	52.5	52.5	29.174	0	81.592	2898400000	88	P62258;P62258-2;K7EM20;B4DJF2;I3L3T1;K7EIT4;I3L0W5	P62258;P62258-2	14-3-3 protein epsilon	YWHAE
26.1551	25.9511	26.0606	26.3499	26.6927	26.5986	26.4591	26.3894	26.4425	9	5	5	40.2	30.5	30.5	28.082	0	38.346	808940000	26	P31946;P31946-2;Q4VY20;Q4VY19	P31946;P31946-2	14-3-3 protein beta/alpha;14-3-3 protein beta/alpha, N-terminally processed	YWHAB
26.6573	26.6863	26.7107	26.4825	26.5241	26.4674	26.5274	26.6717	26.5301	10	10	8	25	25	21.9	62.333	0	26.941	914820000	48	Q9Y5A9;A0A087WXZ3;Q9Y5A9-2;S4R3J8;S4R3V3	Q9Y5A9;A0A087WXZ3;Q9Y5A9-2	YTH domain-containing family protein 2	YTHDF2
NaN	NaN	NaN	NaN	NaN	NaN	23.9971	24.0452	NaN	4	2	2	12.2	8.9	8.9	60.873	0	4.6249	99133000	7	Q9BYJ9;Q7Z739;A0A024R7W5;A0A087X0Q1;A0A087WY31;Q9BYJ9-2	Q9BYJ9;Q7Z739;A0A024R7W5;A0A087X0Q1;A0A087WY31	YTH domain-containing family protein 1;YTH domain-containing family protein 3	YTHDF1;YTHDF3
NaN	NaN	NaN	NaN	NaN	NaN	24.3871	24.6475	24.5902	6	6	6	5	5	5	160.25	0	8.0872	110820000	5	Q9H6S0;D6RA70;D6RF50;D6R9T8	Q9H6S0;D6RA70	Probable ATP-dependent RNA helicase YTHDC2	YTHDC2
23.9788	23.7329	23.7531	23.2432	23.146	NaN	25.1334	25.5329	25.0597	8	8	8	12.2	12.2	12.2	84.699	0	11.441	215730000	15	Q96MU7;Q96MU7-2;J3QR07;J3KS01	Q96MU7;Q96MU7-2;J3QR07	YTH domain-containing protein 1	YTHDC1
NaN	NaN	NaN	23.0655	NaN	NaN	23.7618	23.7108	23.6765	3	3	3	29.8	29.8	29.8	13.841	0	7.1205	78857000	10	P62699	P62699	Protein yippee-like 5	YPEL5
25.7766	25.7469	25.0493	27.1488	27.1912	27.1436	25.1607	25.2217	25.288	13	13	13	22	22	22	86.454	0	29.548	841370000	38	Q96TA2;Q96TA2-3;Q96TA2-2;Q96I63;R4GNA5;Q5T8D2;Q5T8D1	Q96TA2;Q96TA2-3;Q96TA2-2;Q96I63	ATP-dependent zinc metalloprotease YME1L1	YME1L1	+	cell part;cytoplasmic part;integral to membrane;intracellular organelle part;intracellular part;intrinsic to membrane;membrane;membrane part;mitochondrial inner membrane;mitochondrial membrane;mitochondrial part;organelle inner membrane;organelle membrane;organelle part	FlagUBL3_Flag;FlagUBL3_FlagUBL3CC
24.6334	24.6003	25.0421	24.9244	24.9511	24.8675	26.2373	26.5205	26.2683	13	13	13	9.5	9.5	9.5	241.64	0	25.981	531860000	34	P49750-4;P49750;P49750-3;F8VU51;H0YIQ2;H0YI23	P49750-4;P49750;P49750-3;F8VU51;H0YIQ2	YLP motif-containing protein 1	YLPM1
NaN	NaN	NaN	NaN	24.0768	23.7626	NaN	NaN	NaN	3	3	3	23.7	23.7	23.7	22.417	0	5.8862	56155000	6	O15498;O15498-2	O15498;O15498-2	Synaptobrevin homolog YKT6	YKT6
NaN	NaN	NaN	22.7261	NaN	NaN	NaN	NaN	NaN	1	1	1	5.1	5.1	5.1	26.256	0.0028082	2.3908	34289000	4	Q96EC8	Q96EC8	Protein YIPF6	YIPF6
NaN	NaN	NaN	25.7492	26.0573	25.8125	23.5736	23.7249	23.6865	2	2	2	8.2	8.2	8.2	27.989	0	3.7771	311970000	12	Q969M3;Q969M3-3;E5RGR9;E5RHH4;Q969M3-2	Q969M3;Q969M3-3;E5RGR9;E5RHH4;Q969M3-2	Protein YIPF5;Protein YIPF	YIPF5	+	cell part;coated vesicle;cytoplasmic membrane-bounded vesicle;cytoplasmic part;cytoplasmic vesicle;endoplasmic reticulum exit site;endoplasmic reticulum membrane;endoplasmic reticulum part;ER to Golgi transport vesicle;Golgi apparatus part;Golgi cisterna membrane;Golgi membrane;integral to membrane;intracellular membrane-bounded organelle;intracellular organelle;intracellular organelle part;intra…	Flag_FlagUBL3CC;FlagUBL3_FlagUBL3CC;FlagUBL3_Flag
NaN	NaN	NaN	NaN	24.6905	NaN	NaN	NaN	NaN	2	2	2	7.4	7.4	7.4	27.082	0.0071713	1.9626	75863000	3	Q9BSR8;H7C0D5	Q9BSR8;H7C0D5	Protein YIPF4	YIPF4
NaN	NaN	NaN	23.9023	23.4035	23.3679	22.7067	NaN	NaN	2	2	2	5.7	5.7	5.7	38.247	0.0003023	3.0934	71952000	4	Q9GZM5;D6RFI3;E7EQR8;D6RBQ1;D6RA04;D6RAY4;D6RGY8;H0Y9A1	Q9GZM5;D6RFI3;E7EQR8;D6RBQ1;D6RA04;D6RAY4;D6RGY8;H0Y9A1	Protein YIPF3;Protein YIPF3, 36 kDa form III	YIPF3	+	cell part;cytoplasmic membrane-bounded vesicle;cytoplasmic part;cytoplasmic vesicle;Golgi apparatus;integral to membrane;intracellular membrane-bounded organelle;intracellular organelle;intracellular organelle part;intracellular part;intrinsic to membrane;membrane;membrane part;membrane-bounded organelle;membrane-bounded vesicle;nuclear part;nucleoplasm;organelle;organelle part;plasma membrane;tr…
NaN	NaN	NaN	22.8755	NaN	NaN	NaN	NaN	NaN	1	1	1	4.1	4.1	4.1	34.435	0.0028185	2.4124	34828000	2	Q5BJH7;Q5BJH7-6;K7EPQ7;Q5BJH7-2;Q5BJH7-3	Q5BJH7;Q5BJH7-6;K7EPQ7;Q5BJH7-2;Q5BJH7-3	Protein YIF1B	YIF1B
NaN	NaN	NaN	24.6272	24.7543	NaN	NaN	NaN	NaN	3	3	3	13.3	13.3	13.3	32.011	0	7.2392	87800000	4	O95070;A6NGW1;E9PIZ0;C9JST7;E9PS11	O95070;A6NGW1;E9PIZ0;C9JST7	Protein YIF1A	YIF1A
26.1517	25.5946	26.1799	27.3536	27.3252	27.1936	27.3887	26.9971	27.086	15	15	7	33	33	18.8	60.801	0	36.122	1385300000	58	P07947;J3QRU1;P06241-2;P06241-3;E5RFS5;P06239;P09769;Q5TGY6;Q573B4;P06239-3	P07947;J3QRU1	Tyrosine-protein kinase Yes;Non-specific protein-tyrosine kinase	YES1	+	actin filament;adherens junction;anchoring junction;cell junction;cell part;cell-substrate adherens junction;cell-substrate junction;cytoplasm;cytoplasmic part;cytoskeletal part;cytosol;extracellular membrane-bounded organelle;extracellular organelle;extracellular region part;extracellular vesicular exosome;extrinsic to internal side of plasma membrane;extrinsic to membrane;extrinsic to plasma me…	Flag_FlagUBL3CC;FlagUBL3_FlagUBL3CC
NaN	NaN	NaN	NaN	NaN	NaN	NaN	NaN	20.6597	1	1	1	0.8	0.8	0.8	150.78	0.0082389	1.7723	1656500	0	Q9ULM3	Q9ULM3	YEATS domain-containing protein 2	YEATS2
26.0661	26.2499	26.497	25.4639	25.6127	25.6815	26.8124	26.4563	26.5759	12	6	1	57.5	46.5	6.7	40.089	0	59.581	707350000	34	P16989;P16989-3;A0A0D9SEI8	P16989;P16989-3	Y-box-binding protein 3	YBX3
30.4861	30.5974	30.4482	29.8994	29.9299	29.9731	31.0836	30.9126	30.8869	18	18	12	68.8	68.8	61.4	35.924	0	200.47	14477000000	151	P67809;A0A087X1S2;H0Y449;C9J5V9;Q9Y2T7	P67809;A0A087X1S2;H0Y449	Nuclease-sensitive element-binding protein 1	YBX1
22.7871	NaN	NaN	NaN	22.4668	22.5828	NaN	NaN	22.5092	2	2	2	5	5	5	53.198	0.0030769	2.3588	36492000	4	Q9Y2Z4;H0YHS6	Q9Y2Z4;H0YHS6	Tyrosine--tRNA ligase, mitochondrial;Tyrosine--tRNA ligase	YARS2
28.0951	28.2033	27.9942	29.2635	29.1238	29.1257	28.3004	28.435	28.3516	30	30	30	59.8	59.8	59.8	59.143	0	118.5	4365100000	123	P54577;A0A0C4DGZ5	P54577;A0A0C4DGZ5	Tyrosine--tRNA ligase, cytoplasmic;Tyrosine--tRNA ligase, cytoplasmic, N-terminally processed;Tyrosine--tRNA ligase	YARS	+	cell part;cytoplasm;cytoplasmic part;cytosol;extracellular region part;extracellular space;intracellular membrane-bounded organelle;intracellular organelle;intracellular part;membrane-bounded organelle;nucleus;organelle	Flag_FlagUBL3CC;FlagUBL3_FlagUBL3CC;FlagUBL3_Flag
NaN	NaN	22.007	NaN	NaN	NaN	NaN	NaN	NaN	1	1	1	7.3	7.3	7.3	54.461	0	7.2451	47193000	1	P46937;P46937-2;P46937-3;P46937-5;P46937-6;P46937-7;P46937-8;P46937-9	P46937;P46937-2;P46937-3;P46937-5;P46937-6;P46937-7;P46937-8;P46937-9	Transcriptional coactivator YAP1	YAP1
28.1672	28.2401	28.1258	27.5592	27.3692	27.4549	28.1317	28.2094	28.1467	26	26	26	34.5	34.5	34.5	108.58	0	129.57	2390000000	90	Q9H0D6;Q9H0D6-2	Q9H0D6;Q9H0D6-2	5-3 exoribonuclease 2	XRN2
NaN	NaN	NaN	23.1416	23.1631	23.0279	22.7785	23.0155	22.9581	4	4	4	2.6	2.6	2.6	194.1	0	5.1153	75870000	6	Q8IZH2;Q8IZH2-2;H7C5E4	Q8IZH2;Q8IZH2-2;H7C5E4	5-3 exoribonuclease 1	XRN1
31.0693	30.8096	30.9081	29.9372	30.132	30.2459	31.3911	31.3936	31.2391	40	40	40	59.4	59.4	59.4	69.842	0	323.31	19039000000	289	P12956;B1AHC9;P12956-2	P12956;B1AHC9;P12956-2	X-ray repair cross-complementing protein 6	XRCC6
30.7898	30.5868	30.6498	30.0552	30.0596	30.1755	31.266	31.3057	31.1705	43	43	43	71.7	71.7	71.7	82.704	0	323.31	17751000000	302	P13010;C9JZ81;H7C0H9	P13010	X-ray repair cross-complementing protein 5	XRCC5
NaN	NaN	NaN	23.4473	23.6674	23.6645	NaN	NaN	NaN	3	3	3	11.6	11.6	11.6	37.849	0	8.6236	54373000	9	O43542;G3V3H9;G3V399;G3V5K0;G3V3C8;G3V3Q2	O43542;G3V3H9;G3V399	DNA repair protein XRCC3	XRCC3	+	cell part;chromosomal part;cytoplasm;cytoplasmic part;DNA recombinase mediator complex;intracellular membrane-bounded organelle;intracellular organelle;intracellular organelle part;intracellular part;macromolecular complex;membrane-bounded organelle;mitochondrion;nuclear part;nucleus;organelle;organelle part;perinuclear region of cytoplasm;protein complex;Rad51C-XRCC3 complex;replication fork	FlagUBL3CC_Flag;FlagUBL3_Flag
25.2633	24.9372	25.1067	24.2843	24.6262	24.8683	26.7915	26.7264	26.5282	10	10	10	23.5	23.5	23.5	69.476	0	45.284	585860000	22	P18887;F5H8D7;M0QYS5;M0R1U8;M0QZ96;M0R0D2	P18887;F5H8D7;M0QYS5	DNA repair protein XRCC1	XRCC1
22.5378	22.8567	23.1303	29.2077	29.0235	28.8702	21.6142	22.391	22.0679	23	23	23	32.7	32.7	32.7	109.96	0	113.22	2332200000	77	O43592;F8WDU6;F5GYW6;F5GZM3	O43592	Exportin-T	XPOT	+	cell part;cytoplasm;intracellular organelle part;intracellular part;nuclear part;nucleoplasm;organelle part	FlagUBL3CC_Flag;FlagUBL3_Flag;FlagUBL3_FlagUBL3CC
NaN	22.6065	NaN	26.9388	29.7665	29.8081	NaN	NaN	21.7024	31	31	31	31.4	31.4	31.4	123.91	0	156.34	2879100000	90	Q9UIA9;E7ESC6;E5RIW1;H0YBE1	Q9UIA9;E7ESC6	Exportin-7	XPO7	+	cell part;cytoplasm;intracellular membrane-bounded organelle;intracellular organelle;intracellular organelle part;intracellular part;macromolecular complex;membrane part;membrane-bounded organelle;nuclear part;nuclear pore;nucleus;organelle;organelle part;pore complex;protein complex	FlagUBL3_Flag;FlagUBL3_FlagUBL3CC
NaN	NaN	NaN	24.2871	24.3821	24.6082	NaN	NaN	NaN	6	6	6	5.2	5.2	5.2	128.88	0	6.9292	93138000	11	Q96QU8;Q96QU8-2;I3L2K0;H3BPG8	Q96QU8;Q96QU8-2;I3L2K0	Exportin-6	XPO6	+	cell part;cytoplasm;intracellular membrane-bounded organelle;intracellular non-membrane-bounded organelle;intracellular organelle;intracellular organelle part;intracellular part;membrane;membrane-bounded organelle;non-membrane-bounded organelle;nuclear part;nucleolus;nucleoplasm;nucleus;organelle;organelle part;plasma membrane	FlagUBL3_Flag;FlagUBL3_FlagUBL3CC
22.9162	22.9537	23.0133	30.8714	30.5828	30.4576	24.8014	25.257	24.069	43	43	43	46.3	46.3	46.3	136.31	0	323.31	7361800000	160	Q9HAV4;E2QRM3;H0Y9I3;H0Y3W3	Q9HAV4	Exportin-5	XPO5	+	cell part;cytoplasm;cytoplasmic part;cytosol;intracellular membrane-bounded organelle;intracellular organelle;intracellular organelle part;intracellular part;macromolecular complex;membrane-bounded organelle;nuclear part;nucleocytoplasmic shuttling complex;nucleoplasm;nucleus;organelle;organelle part;protein complex;RNA nuclear export complex	Flag_FlagUBL3CC;FlagUBL3_FlagUBL3CC;FlagUBL3_Flag
NaN	NaN	NaN	25.4797	25.335	25.2877	NaN	NaN	NaN	6	6	6	6.1	6.1	6.1	130.14	0	18.45	183130000	13	Q9C0E2;F2Z2X4	Q9C0E2;F2Z2X4	Exportin-4	XPO4	+	cell part;cytoplasm;intracellular organelle part;intracellular part;nuclear part;nucleoplasm;organelle part	FlagUBL3_Flag;FlagUBL3_FlagUBL3CC
27.756	27.1828	27.4492	31.9143	31.9935	31.9325	26.8887	26.7859	26.7572	47	47	47	52.6	52.6	52.6	123.38	0	323.31	19872000000	243	O14980;C9JKM9;C9J673;C9IZS4;C9JQ02;C9JV99;F8WF71;C9IYM2;H7BZC5;C9JF49	O14980	Exportin-1	XPO1	+	annulate lamellae;Cajal body;cell part;chromosomal part;cytoplasm;cytoplasmic part;cytosol;envelope;intracellular membrane-bounded organelle;intracellular non-membrane-bounded organelle;intracellular organelle;intracellular organelle part;intracellular part;kinetochore;macromolecular complex;membrane;membrane part;membrane-bounded organelle;non-membrane-bounded organelle;nuclear body;nuclear enve…	FlagUBL3CC_Flag;FlagUBL3_Flag;FlagUBL3_FlagUBL3CC
NaN	NaN	NaN	24.3632	NaN	NaN	NaN	23.4364	23.5966	2	2	2	33.3	33.3	33.3	9.0777	0	3.7897	130340000	5	Q9HD64;Q9HD64-4	Q9HD64;Q9HD64-4	X antigen family member 1	XAGE1A
24.1525	NaN	24.5841	23.7021	23.7077	23.8133	23.9215	24.2987	23.9156	7	7	7	9.6	9.6	9.6	100.01	0	10.871	154700000	14	Q9HCS7	Q9HCS7	Pre-mRNA-splicing factor SYF1	XAB2
24.4872	24.309	NaN	26.3906	26.2767	25.7302	25.5223	25.3925	25.6482	14	13	13	21.3	20.1	20.1	98.911	0	48.811	518860000	32	O00308;O00308-2;O00308-3;O00308-4;H3BS79;H3BPJ8;H3BRX8	O00308;O00308-2	NEDD4-like E3 ubiquitin-protein ligase WWP2	WWP2	+	cell part;cytoplasm;extracellular membrane-bounded organelle;extracellular organelle;extracellular region part;extracellular vesicular exosome;intracellular membrane-bounded organelle;intracellular organelle;intracellular part;macromolecular complex;membrane;membrane-bounded organelle;membrane-bounded vesicle;nucleus;organelle;protein complex;ubiquitin ligase complex;vesicle
NaN	NaN	NaN	23.3648	23.357	NaN	23.0007	NaN	23.5077	5	3	3	6.8	4.3	4.3	105.2	0	5.054	65175000	7	Q9H0M0;Q9H0M0-6;Q9H0M0-3;H0YBA4	Q9H0M0;Q9H0M0-6;Q9H0M0-3	NEDD4-like E3 ubiquitin-protein ligase WWP1	WWP1
26.7985	NaN	NaN	25.4734	25.7802	25.894	26.4706	27.5689	26.5617	2	2	1	1.5	1.5	0.8	133.89	0.006672	1.9908	821170000	5	Q6AWC2;Q6AWC2-4;Q6AWC2-6;D6R9P8;Q6AWC2-7;Q6AWC2-3;Q6AWC2-2	Q6AWC2;Q6AWC2-4;Q6AWC2-6;D6R9P8;Q6AWC2-7;Q6AWC2-3;Q6AWC2-2	Protein WWC2	WWC2
NaN	23.2539	NaN	22.3506	22.525	NaN	24.0547	24.8631	24.4406	5	5	5	17.7	17.7	17.7	44.243	0	12.571	122180000	11	Q15007;Q15007-2;A0A087X1R4	Q15007	Pre-mRNA-splicing regulator WTAP	WTAP
26.7005	26.715	27.0303	27.4593	27.4516	27.3382	27.3743	27.3491	27.4373	16	16	16	28.1	28.1	28.1	72.132	0	43.72	1647300000	74	Q96S55;Q96S55-2;Q96S55-3;Q96S55-4	Q96S55;Q96S55-2;Q96S55-3;Q96S55-4	ATPase WRNIP1	WRNIP1
NaN	NaN	NaN	NaN	NaN	NaN	24.8156	23.6502	NaN	3	3	3	2.9	2.9	2.9	162.46	0	3.9608	100580000	3	Q14191	Q14191	Werner syndrome ATP-dependent helicase	WRN
NaN	NaN	NaN	NaN	22.7774	NaN	NaN	NaN	NaN	2	2	2	1.8	1.8	1.8	62.253	0.0056512	2.0465	17937000	3	Q5T9L3;Q5T9L3-2;Q7Z430;H0YDL2;E9PQK1;E9PM62	Q5T9L3;Q5T9L3-2;Q7Z430;H0YDL2;E9PQK1;E9PM62	Protein wntless homolog	WLS
23.9735	24.0396	23.7574	23.7188	23.5694	23.3027	24.4881	24.8355	24.4633	5	5	5	41.7	41.7	41.7	22.655	0	5.905	175870000	9	Q9BRP8;Q9BRP8-2	Q9BRP8;Q9BRP8-2	Partner of Y14 and mago	WIBG
NaN	20.1381	NaN	NaN	NaN	NaN	NaN	NaN	NaN	2	2	2	3.1	3.1	3.1	100.29	0.0030624	2.3245	19336000	3	O76024	O76024	Wolframin	WFS1
24.2748	NaN	NaN	NaN	NaN	NaN	NaN	NaN	NaN	2	2	2	8.9	8.9	8.9	34.342	0	4.5281	65230000	3	Q9BRX9;H7C0S9;F8VSE4	Q9BRX9;H7C0S9;F8VSE4	WD repeat domain-containing protein 83	WDR83
25.5509	25.6195	25.6711	26.6747	26.6744	26.6019	25.5602	25.4618	25.1265	8	8	8	29.1	29.1	29.1	35.079	0	20.739	671160000	34	Q6UXN9;C9JBU3	Q6UXN9	WD repeat-containing protein 82	WDR82	+	cell part;chromatin;chromatin remodeling complex;chromosomal part;histone methyltransferase complex;intracellular organelle part;intracellular part;macromolecular complex;methyltransferase complex;nuclear part;nucleoplasm part;organelle part;protein complex;protein serine/threonine phosphatase complex;PTW/PP1 phosphatase complex;Set1C/COMPASS complex	FlagUBL3_Flag;FlagUBL3_FlagUBL3CC
32.075	32.8122	31.8211	32.6635	32.6413	32.4884	33.8578	33.8823	34.0529	16	16	16	66.1	66.1	66.1	36.724	0	323.31	96223000000	274	Q9BQA1;Q9BQA1-2;H0Y711	Q9BQA1;Q9BQA1-2;H0Y711	Methylosome protein 50	WDR77
NaN	NaN	NaN	22.6608	NaN	NaN	NaN	NaN	NaN	1	1	1	2.3	2.3	2.3	94.498	0.00058531	2.7914	29921000	2	Q8IWA0	Q8IWA0	WD repeat-containing protein 75	WDR75
NaN	NaN	NaN	23.7488	23.3907	23.4936	NaN	NaN	NaN	5	5	5	4	4	4	165.95	0	8.5209	51291000	6	O43379;O43379-4;H7C3R4;O43379-3;O43379-2	O43379;O43379-4	WD repeat-containing protein 62	WDR62	+	cell part;cytoplasm;cytoskeletal part;intracellular membrane-bounded organelle;intracellular organelle;intracellular organelle part;intracellular part;membrane-bounded organelle;nuclear part;nucleoplasm;nucleus;organelle;organelle part;spindle pole
NaN	26.4587	26.7633	27.4048	27.5318	27.4972	27.4226	27.3122	27.4633	9	9	9	12.3	12.3	12.3	121.72	0	22.041	1691400000	25	Q9NNW5;E9PDU5;A0A087X295;C9K020;E9PBK6;V9GZ65;C9JFP6;V9GYU1;Q6PKC6	Q9NNW5;E9PDU5;A0A087X295	WD repeat-containing protein 6	WDR6
NaN	NaN	NaN	21.5744	NaN	NaN	NaN	NaN	NaN	1	1	1	6	6	6	42.07	0.0071675	1.9622	14128000	1	Q9H6Y2;G3V1J0;Q9H6Y2-2	Q9H6Y2;G3V1J0;Q9H6Y2-2	WD repeat-containing protein 55	WDR55
26.5818	26.6773	26.4303	25.9547	25.9128	25.8111	26.8265	26.8306	26.6407	8	8	8	32	32	32	36.588	0	18.586	819520000	37	P61964;V9GZ59;V9GYQ5	P61964;V9GZ59	WD repeat-containing protein 5	WDR5
NaN	NaN	NaN	NaN	23.6971	NaN	NaN	NaN	NaN	1	1	1	4.1	4.1	4.1	38.121	0	4.3538	52187000	1	Q5MNZ6	Q5MNZ6	WD repeat domain phosphoinositide-interacting protein 3	WDR45B
NaN	NaN	NaN	24.8596	24.8625	24.7835	NaN	NaN	NaN	6	6	6	10.9	10.9	10.9	74.89	0	11.824	126940000	12	Q15061;C9IZK7;C9JEE7	Q15061;C9IZK7	WD repeat-containing protein 43	WDR43	+	cell part;intracellular non-membrane-bounded organelle;intracellular organelle;intracellular organelle part;intracellular part;non-membrane-bounded organelle;nuclear part;nucleolus;organelle;organelle part	FlagUBL3_Flag;FlagUBL3_FlagUBL3CC
NaN	NaN	NaN	22.7735	22.4889	22.4832	22.4838	23.0482	22.238	4	4	4	4.2	4.2	4.2	105.32	0	3.9795	52901000	8	Q8NI36;A0A0A0MTB8	Q8NI36;A0A0A0MTB8	WD repeat-containing protein 36	WDR36
NaN	NaN	NaN	21.5966	NaN	NaN	NaN	NaN	NaN	1	1	1	2.1	2.1	2.1	57.8	0.007837	1.8734	16491000	4	Q96EX3	Q96EX3	WD repeat-containing protein 34	WDR34
NaN	23.8208	22.9087	23.7051	23.2225	23.5652	25.1596	25.2459	25.007	9	9	9	8.1	8.1	8.1	145.89	0	16.849	217340000	25	Q9C0J8;C9J8B4;Q9C0J8-3	Q9C0J8	pre-mRNA 3 end processing protein WDR33	WDR33
20.8717	NaN	NaN	NaN	NaN	NaN	NaN	NaN	NaN	2	2	2	1.9	1.9	1.9	106.1	0.0076276	1.9166	21190000	3	Q9UNX4	Q9UNX4	WD repeat-containing protein 3	WDR3
25.1214	25.0893	24.5851	25.1039	25.1431	24.8272	25.7279	25.9455	25.8785	8	8	8	14.8	14.8	14.8	72.123	0	14.867	421280000	24	Q9H7D7;Q9H7D7-2;H0Y9R3;C9JCS7;H0Y917;Q9H7D7-3;Q9H7D7-4	Q9H7D7;Q9H7D7-2;H0Y9R3	WD repeat-containing protein 26	WDR26
NaN	23.6403	NaN	NaN	NaN	NaN	NaN	NaN	NaN	2	2	2	4.4	4.4	4.4	47.405	0.0074054	1.9442	58399000	3	Q9BV38;U3KQC1;A0A0A0MQU0;K7EIR0	Q9BV38;U3KQC1;A0A0A0MQU0;K7EIR0	WD repeat-containing protein 18	WDR18
NaN	NaN	NaN	24.928	24.8118	24.7097	24.4072	24.4809	24.6686	9	9	9	10.4	10.4	10.4	136.68	0	17.721	229980000	18	Q9BZH6;S4R3Z0	Q9BZH6	WD repeat-containing protein 11	WDR11	+	cell part;cell projection;cilium;cytoplasm;cytoplasmic part;cytoskeleton;integral to membrane;intracellular membrane-bounded organelle;intracellular non-membrane-bounded organelle;intracellular organelle;intracellular organelle part;intracellular part;intrinsic to membrane;lysosomal membrane;membrane;membrane part;membrane-bounded organelle;microtubule cytoskeleton;non-membrane-bounded organelle;…	Flag_FlagUBL3CC;FlagUBL3_FlagUBL3CC
28.6156	28.07	28.6271	28.0781	28.3284	28.1564	27.8149	27.6586	27.8024	21	21	21	50.5	50.5	50.5	66.193	0	108.76	2586400000	113	O75083;D6RD66;O75083-3	O75083;D6RD66;O75083-3	WD repeat-containing protein 1	WDR1
NaN	NaN	NaN	NaN	NaN	NaN	22.8849	23.1068	NaN	2	2	2	3	3	3	125.97	0.0025561	2.466	51469000	2	O75717;C9JYB3;O75717-2	O75717;C9JYB3;O75717-2	WD repeat and HMG-box DNA-binding protein 1	WDHD1
NaN	NaN	NaN	25.3759	25.2982	25.6318	NaN	NaN	NaN	11	11	11	4.2	4.2	4.2	395.25	0	15.906	192190000	16	Q8IZQ1;Q8IZQ1-2;H0Y9T6	Q8IZQ1;Q8IZQ1-2	WD repeat and FYVE domain-containing protein 3	WDFY3	+	autophagic vacuole;cell part;cytoplasm;cytoplasmic part;envelope;extrinsic to membrane;inclusion body;intracellular membrane-bounded organelle;intracellular organelle;intracellular organelle part;intracellular part;membrane;membrane part;membrane-bounded organelle;nuclear body;nuclear envelope;nuclear membrane;nuclear part;nucleoplasm part;organelle;organelle envelope;organelle membrane;organelle…	FlagUBL3_Flag;FlagUBL3_FlagUBL3CC
NaN	NaN	22.5936	NaN	NaN	NaN	NaN	NaN	NaN	2	2	2	11.7	11.7	11.7	31.88	0.00058462	2.7776	56239000	2	O43709;O43709-3;H7C0G4;H7C170	O43709;O43709-3;H7C0G4;H7C170	Probable 18S rRNA (guanine-N(7))-methyltransferase	WBSCR22
NaN	21.3808	NaN	NaN	NaN	NaN	NaN	NaN	NaN	2	2	2	9.2	9.2	9.2	28.087	0.0071866	1.9773	27874000	3	Q969T9;K7EIN1;K7ESN4;K7EIJ0;K7ENL2;A6NG10;K7EMC9;K7EIK1;B4DFG2	Q969T9;K7EIN1;K7ESN4;K7EIJ0;K7ENL2;A6NG10;K7EMC9;K7EIK1;B4DFG2	WW domain-binding protein 2	WBP2
NaN	NaN	NaN	NaN	NaN	NaN	NaN	23.4543	NaN	2	2	2	3.9	3.9	3.9	69.997	0	5.8331	49281000	4	Q9Y2W2;F5H5G4	Q9Y2W2;F5H5G4	WW domain-binding protein 11	WBP11
23.6384	NaN	NaN	NaN	NaN	NaN	23.6853	NaN	NaN	3	3	3	5.3	5.3	5.3	54.826	0.0028249	2.4312	69499000	3	O00401	O00401	Neural Wiskott-Aldrich syndrome protein	WASL
NaN	NaN	NaN	24.7702	NaN	NaN	24.077	NaN	26.0574	2	2	2	5.4	5.4	5.4	54.283	0.0082432	1.7769	139460000	4	Q9Y6W5;Q9Y6W5-2	Q9Y6W5;Q9Y6W5-2	Wiskott-Aldrich syndrome protein family member 2	WASF2
27.6965	27.4812	27.6804	28.131	28.1973	28.184	27.1861	27.252	27.3719	20	20	20	55.4	55.4	55.4	53.165	0	149.48	2365200000	72	P23381;P23381-2;G3V3H8;G3V3Y5;G3V277;H0YJP3;G3V423;G3V5U1;G3V456;G3V3P2;G3V227;G3V3X0;G3V2Y7;G3V5W1;G3V3S7;G3V2F2;G3V3R3;G3V4S4;G3V313;G3V339;G3V2C0;G3V4C7;G3V4N8;G3V5H5;P78534;G3V4A3;G3V4Q0;G3V4N0	P23381;P23381-2	Tryptophan--tRNA ligase, cytoplasmic;T1-TrpRS;T2-TrpRS	WARS	+	cell part;cytoplasm;cytoplasmic part;cytosol;extracellular membrane-bounded organelle;extracellular organelle;extracellular region part;extracellular vesicular exosome;intracellular membrane-bounded organelle;intracellular organelle;intracellular part;membrane-bounded organelle;membrane-bounded vesicle;nucleus;organelle;vesicle	FlagUBL3CC_Flag;FlagUBL3_Flag;FlagUBL3_FlagUBL3CC
NaN	NaN	24.3822	25.5982	25.4716	25.0418	23.6555	23.7387	NaN	7	7	7	8.7	8.7	8.7	132.94	0	19.632	244950000	16	Q7Z5K2;Q7Z5K2-2;Q7Z5K2-3;Q8WVX6	Q7Z5K2;Q7Z5K2-2;Q7Z5K2-3;Q8WVX6	Wings apart-like protein homolog	WAPAL	+	cell part;chromatin;chromosomal part;chromosome;chromosome, centromeric region;cohesin complex;cytoplasm;cytoplasmic part;cytoskeleton;cytosol;intracellular membrane-bounded organelle;intracellular non-membrane-bounded organelle;intracellular organelle;intracellular organelle part;intracellular part;macromolecular complex;membrane-bounded organelle;microtubule cytoskeleton;non-membrane-bounded or…
NaN	NaN	NaN	21.893	NaN	NaN	NaN	NaN	NaN	1	1	1	2.7	2.7	2.7	57.47	0.0089629	1.7365	14842000	1	Q96SY0;H3BRY6;B4DVT3;B4DJL6;Q96SY0-4;Q96SY0-3	Q96SY0;H3BRY6;B4DVT3;B4DJL6;Q96SY0-4;Q96SY0-3	von Willebrand factor A domain-containing protein 9	VWA9
23.533	23.241	NaN	24.2037	24.1485	24.4021	NaN	23.3688	23.3276	3	3	3	18.1	18.1	18.1	26.688	0	7.829	133920000	10	Q9UEU0;Q9UEU0-2;J3KMW2;G3V5I2;H0YJL5;H0YJJ5	Q9UEU0;Q9UEU0-2	Vesicle transport through interaction with t-SNAREs homolog 1B	VTI1B	+	cell body;cell part;clathrin-coated vesicle;coated vesicle;coated vesicle membrane;cytoplasm;cytoplasmic membrane-bounded vesicle;cytoplasmic part;cytoplasmic vesicle;cytoplasmic vesicle membrane;cytoplasmic vesicle part;endoplasmic reticulum membrane;endoplasmic reticulum part;endosomal part;endosome;endosome membrane;ER to Golgi transport vesicle membrane;Golgi apparatus;integral to membrane;in…
24.4509	24.0428	24.1733	23.2646	23.1919	23.2911	25.4529	25.8878	25.2162	6	6	6	14.1	14.1	14.1	52.881	0	19.787	227140000	16	Q8IV63;Q8IV63-3;Q8IV63-2;M0R073;M0QYA8;M0QXV1;M0QXD7;M0QX88;M0R025;M0R200;M0QYG0	Q8IV63;Q8IV63-3;Q8IV63-2;M0R073;M0QYA8	Inactive serine/threonine-protein kinase VRK3	VRK3
24.1284	24.0443	24.2337	23.3063	23.0522	23.764	24.667	24.8438	24.5397	5	5	5	13.4	13.4	13.4	58.14	0	12.623	170750000	13	Q86Y07;Q86Y07-3;Q86Y07-4;Q86Y07-5;Q86Y07-2;E7ERS5	Q86Y07;Q86Y07-3;Q86Y07-4;Q86Y07-5;Q86Y07-2	Serine/threonine-protein kinase VRK2	VRK2
24.5372	24.3054	24.6349	23.6454	23.8272	24.0926	24.5594	24.8441	24.7451	6	6	6	17.4	17.4	17.4	45.476	0	9.2781	189580000	15	Q99986;H0YJ50;H0YJJ9	Q99986;H0YJ50	Serine/threonine-protein kinase VRK1	VRK1
23.673	NaN	NaN	25.1259	26.4227	25.9976	23.1627	23.2178	22.8661	10	10	10	15.3	15.3	15.3	94.404	0	17.042	313330000	21	Q5VIR6-4;Q5VIR6;Q5VIR6-2;Q5VIR6-3;F6VX93;I3L184;E7EVT8;I3L0S6	Q5VIR6-4;Q5VIR6;Q5VIR6-2;Q5VIR6-3;F6VX93	Vacuolar protein sorting-associated protein 53 homolog	VPS53	+	cell part;cytoplasmic part;cytoplasmic vesicle part;endosomal part;endosome membrane;GARP complex;Golgi apparatus;Golgi apparatus part;intracellular membrane-bounded organelle;intracellular organelle;intracellular organelle part;intracellular part;macromolecular complex;membrane;membrane-bounded organelle;organelle;organelle membrane;organelle part;perinuclear region of cytoplasm;protein complex	FlagUBL3_FlagUBL3CC;FlagUBL3_Flag
25.3044	NaN	NaN	25.4987	25.5113	25.422	NaN	NaN	NaN	11	11	11	23	23	23	82.22	0	46.138	248550000	17	Q8N1B4;Q8N1B4-2;A0A0G2JIG2	Q8N1B4;Q8N1B4-2	Vacuolar protein sorting-associated protein 52 homolog	VPS52	+	cell part;cytoplasmic part;endosomal part;endosome membrane;Golgi apparatus;intracellular membrane-bounded organelle;intracellular organelle;intracellular organelle part;intracellular part;membrane;membrane-bounded organelle;organelle;organelle membrane;organelle part;perinuclear region of cytoplasm	FlagUBL3_Flag
24.11	NaN	NaN	26.949	26.0171	26.1529	23.1846	NaN	NaN	14	14	14	24.4	24.4	24.4	86.041	0	58.577	416730000	25	Q9UID3;Q9UID3-2;E9PKX7;H0YEE1;E9PJ36;E9PMB6;E9PRV0;H0YDX9;E9PKE5;H0YCB7;E9PQD5;E9PQN6	Q9UID3;Q9UID3-2	Vacuolar protein sorting-associated protein 51 homolog	VPS51	+	cell part;cytoplasmic part;cytoplasmic vesicle part;GARP complex;Golgi apparatus;Golgi apparatus part;integral to membrane;intracellular membrane-bounded organelle;intracellular organelle;intracellular organelle part;intracellular part;intrinsic to membrane;macromolecular complex;membrane part;membrane-bounded organelle;organelle;organelle part;protein complex	FlagUBL3_Flag;FlagUBL3_FlagUBL3CC
23.6635	NaN	NaN	24.6908	24.6608	24.6182	23.0293	23.1863	NaN	4	4	3	11.7	11.7	9.9	49.301	0	12.756	145740000	12	O75351	O75351	Vacuolar protein sorting-associated protein 4B	VPS4B	+	cell part;centrosome;cytoplasm;cytoplasmic part;cytoskeletal part;cytosol;endosomal part;endosome;endosome membrane;extracellular membrane-bounded organelle;extracellular organelle;extracellular region part;extracellular vesicular exosome;intracellular membrane-bounded organelle;intracellular non-membrane-bounded organelle;intracellular organelle;intracellular organelle part;intracellular part;la…	FlagUBL3_Flag;FlagUBL3_FlagUBL3CC
24.2918	24.2388	24.3237	25.3135	25.5889	25.3648	NaN	NaN	NaN	4	3	3	11.4	9.6	9.6	48.897	0	7.9643	224320000	9	Q9UN37;I3L4J1	Q9UN37;I3L4J1	Vacuolar protein sorting-associated protein 4A	VPS4A	+	cell part;centrosome;cytoplasm;cytoplasmic part;cytoskeletal part;cytosol;early endosome;endosomal part;endosome;endosome membrane;extracellular membrane-bounded organelle;extracellular organelle;extracellular region part;extracellular vesicular exosome;intracellular membrane-bounded organelle;intracellular non-membrane-bounded organelle;intracellular organelle;intracellular organelle part;intrac…	FlagUBL3CC_Flag;FlagUBL3_Flag
NaN	NaN	NaN	22.4324	23.1464	22.6302	NaN	22.0581	21.4988	2	2	2	3.9	3.9	3.9	65.076	0.00058428	2.7708	45886000	4	Q9NRW7;A0A087WU65;Q9NRW7-2	Q9NRW7;A0A087WU65;Q9NRW7-2	Vacuolar protein sorting-associated protein 45	VPS45
NaN	NaN	NaN	22.9922	NaN	NaN	NaN	NaN	NaN	1	1	1	3.4	3.4	3.4	38.658	0.00058565	2.7947	38866000	3	A5D8V6;F5H4Q5	A5D8V6;F5H4Q5	Vacuolar protein sorting-associated protein 37C	VPS37C
NaN	NaN	NaN	23.9308	24.0926	23.8883	NaN	NaN	NaN	2	2	2	15.1	15.1	15.1	31.307	0	5.4517	85886000	5	Q9H9H4;F5H4M0;F5H1F6	Q9H9H4;F5H4M0;F5H1F6	Vacuolar protein sorting-associated protein 37B	VPS37B	+	cell part;cytoplasm;cytoplasmic part;endosomal part;endosome;endosome membrane;ESCRT I complex;extracellular membrane-bounded organelle;extracellular organelle;extracellular region part;extracellular vesicular exosome;intracellular membrane-bounded organelle;intracellular organelle;intracellular organelle part;intracellular part;late endosome membrane;macromolecular complex;membrane;membrane part…
24.6579	24.3491	23.5049	26.5938	26.5436	26.7579	24.6486	24.562	24.6149	10	10	10	17.3	17.3	17.3	91.706	0	32.991	558720000	27	Q96QK1;I3L4S0;I3L4P4	Q96QK1	Vacuolar protein sorting-associated protein 35	VPS35	+	cell part;cytoplasmic part;cytosol;early endosome;endosome;extracellular membrane-bounded organelle;extracellular organelle;extracellular region part;extracellular vesicular exosome;intracellular membrane-bounded organelle;intracellular organelle;intracellular organelle part;intracellular part;late endosome;lysosomal membrane;macromolecular complex;membrane;membrane part;membrane-bounded organell…	FlagUBL3_FlagUBL3CC;FlagUBL3_Flag
NaN	NaN	NaN	25.0199	24.0655	24.0599	NaN	22.9275	NaN	6	6	6	9.9	9.9	9.9	67.61	0	7.7782	107690000	12	Q96AX1;H3BMM5;F5H6Y0;F5H7N5	Q96AX1;H3BMM5;F5H6Y0	Vacuolar protein sorting-associated protein 33A	VPS33A	+	cell part;cytoplasmic part;early endosome;endosomal part;endosome;endosome membrane;intracellular membrane-bounded organelle;intracellular organelle;intracellular organelle part;intracellular part;late endosome;late endosome membrane;lysosomal membrane;membrane;membrane-bounded organelle;organelle;organelle membrane;organelle part;perinuclear region of cytoplasm;vacuolar membrane;vacuolar part	FlagUBL3_FlagUBL3CC;FlagUBL3_Flag
24.3668	24.1945	24.5564	25.5366	25.1985	25.684	24.6807	24.5177	24.368	5	5	5	36.8	36.8	36.8	20.505	0	9.8844	320390000	14	Q9UBQ0;F8VXU5;Q9UBQ0-2	Q9UBQ0;F8VXU5;Q9UBQ0-2	Vacuolar protein sorting-associated protein 29	VPS29	+	cell part;cytoplasm;cytoplasmic part;cytosol;early endosome;endosomal part;endosome;endosome membrane;extracellular membrane-bounded organelle;extracellular organelle;extracellular region part;extracellular vesicular exosome;intracellular membrane-bounded organelle;intracellular organelle;intracellular organelle part;intracellular part;late endosome;macromolecular complex;membrane;membrane part;m…	FlagUBL3_FlagUBL3CC;FlagUBL3_Flag
NaN	NaN	NaN	25.0002	24.4895	24.9634	23.7225	NaN	23.9399	8	8	8	43.4	43.4	43.4	25.425	0	18.527	178870000	15	Q9UK41;Q9UK41-2;E9PQR7;E9PM90;E9PR04;E9PLM9	Q9UK41;Q9UK41-2;E9PQR7	Vacuolar protein sorting-associated protein 28 homolog	VPS28	+	cell part;cytoplasm;cytoplasmic part;cytosol;early endosome;endosomal part;endosome;endosome membrane;ESCRT I complex;extracellular membrane-bounded organelle;extracellular organelle;extracellular region part;extracellular vesicular exosome;intracellular membrane-bounded organelle;intracellular organelle;intracellular organelle part;intracellular part;late endosome membrane;macromolecular complex…	FlagUBL3_FlagUBL3CC
24.4836	25.2603	24.8307	25.4172	25.6101	26.0977	24.2735	23.9318	23.9566	8	8	8	30.6	30.6	30.6	38.169	0	14.299	278800000	20	O75436;S4R3Q6;O75436-2;S4R2Y3	O75436;S4R3Q6;O75436-2	Vacuolar protein sorting-associated protein 26A	VPS26A	+	cell part;cytoplasmic part;cytosol;early endosome;endosomal part;endosome;endosome membrane;extracellular membrane-bounded organelle;extracellular organelle;extracellular region part;extracellular vesicular exosome;intracellular membrane-bounded organelle;intracellular organelle;intracellular organelle part;intracellular part;macromolecular complex;membrane;membrane part;membrane-bounded organell…	FlagUBL3_Flag;FlagUBL3_FlagUBL3CC
NaN	NaN	NaN	24.7532	24.8275	24.7233	NaN	NaN	NaN	5	5	5	7.3	7.3	7.3	110.18	0	9.3208	117690000	11	Q9P253;H0YMC9;H0YLM6	Q9P253	Vacuolar protein sorting-associated protein 18 homolog	VPS18	+	actin filament;cell part;cytoplasmic part;cytoskeletal part;early endosome;endosomal part;endosome;endosome membrane;HOPS complex;intracellular membrane-bounded organelle;intracellular organelle;intracellular organelle part;intracellular part;late endosome;late endosome membrane;lysosomal membrane;lysosome;lytic vacuole;macromolecular complex;membrane;membrane part;membrane-bounded organelle;orga…	FlagUBL3_Flag;FlagUBL3_FlagUBL3CC
NaN	NaN	NaN	24.8103	24.9147	24.536	NaN	NaN	NaN	5	5	5	8.6	8.6	8.6	94.693	0	15.02	130820000	11	Q9H269;Q9H269-2;Q5JUA9;Q5JUB0	Q9H269;Q9H269-2	Vacuolar protein sorting-associated protein 16 homolog	VPS16	+	actin filament;axon;cell body;cell part;cell projection;cytoplasmic part;cytoskeletal part;early endosome;endosomal part;endosome;endosome membrane;HOPS complex;intracellular membrane-bounded organelle;intracellular organelle;intracellular organelle part;intracellular part;late endosome;late endosome membrane;lysosomal membrane;lysosome;lytic vacuole;macromolecular complex;membrane;membrane part;…	FlagUBL3_Flag;FlagUBL3_FlagUBL3CC
NaN	22.2177	NaN	28.996	28.8817	27.7747	24.3157	21.3157	NaN	47	47	47	16.9	16.9	16.9	422.39	0	123.69	1912600000	95	Q709C8;Q709C8-3;Q709C8-4;Q709C8-2	Q709C8;Q709C8-3;Q709C8-4;Q709C8-2	Vacuolar protein sorting-associated protein 13C	VPS13C	+	cell part;extracellular membrane-bounded organelle;extracellular organelle;extracellular region part;extracellular vesicular exosome;extrinsic to membrane;intracellular;membrane part;membrane-bounded organelle;membrane-bounded vesicle;organelle;vesicle	FlagUBL3_FlagUBL3CC;FlagUBL3_Flag
NaN	NaN	NaN	24.3322	24.251	24.1657	24.3896	24.2126	24.3133	9	9	9	2.8	2.8	2.8	448.66	0	10.885	166640000	20	Q7Z7G8;Q7Z7G8-2;Q7Z7G8-6;Q7Z7G8-3;H0YB72;Q7Z7G8-4	Q7Z7G8;Q7Z7G8-2;Q7Z7G8-6	Vacuolar protein sorting-associated protein 13B	VPS13B	+		FlagUBL3_FlagUBL3CC;Flag_FlagUBL3CC
NaN	NaN	26.7196	28.19	27.9581	27.4843	26.5875	26.3375	26.8103	10	10	10	4.1	4.1	4.1	360.27	0	16.253	1375200000	17	Q96RL7;Q96RL7-2;Q96RL7-4;Q96RL7-3;H0Y7P8	Q96RL7;Q96RL7-2;Q96RL7-4;Q96RL7-3	Vacuolar protein sorting-associated protein 13A	VPS13A	+	cell part;cytoplasmic membrane-bounded vesicle;cytoplasmic part;cytoplasmic vesicle;dense core granule;extrinsic to membrane;intracellular;intracellular membrane-bounded organelle;intracellular organelle;intracellular part;membrane part;membrane-bounded organelle;membrane-bounded vesicle;organelle;stored secretory granule;vesicle	FlagUBL3_FlagUBL3CC
NaN	NaN	NaN	25.1308	25.0503	24.9593	NaN	NaN	NaN	8	8	8	9.7	9.7	9.7	107.84	0	9.7766	147530000	14	Q9H270;B7Z879;A0A087WXL6;A0A0G2JS92;A0A087X2J4	Q9H270;B7Z879;A0A087WXL6	Vacuolar protein sorting-associated protein 11 homolog	VPS11	+	actin filament;cell part;cytoplasmic membrane-bounded vesicle;cytoplasmic part;cytoplasmic vesicle;cytoskeletal part;early endosome;endocytic vesicle;endosomal part;endosome;endosome membrane;HOPS complex;intracellular membrane-bounded organelle;intracellular organelle;intracellular organelle part;intracellular part;late endosome;late endosome membrane;lysosomal membrane;lysosome;lytic vacuole;ma…	FlagUBL3_FlagUBL3CC;FlagUBL3_Flag
NaN	NaN	NaN	24.2838	24.9912	24.4114	23.5889	23.3868	23.4073	10	10	10	6.5	6.5	6.5	169.01	0	14.601	154460000	19	Q9Y4B6;Q9Y4B6-2;Q9Y4B6-3	Q9Y4B6;Q9Y4B6-2;Q9Y4B6-3	Protein VPRBP	VPRBP	+	cell part;cytoplasm;intracellular membrane-bounded organelle;intracellular non-membrane-bounded organelle;intracellular organelle;intracellular organelle part;intracellular part;membrane-bounded organelle;non-membrane-bounded organelle;nuclear part;nucleolus;nucleus;organelle;organelle part	Flag_FlagUBL3CC;FlagUBL3_FlagUBL3CC;FlagUBL3_Flag
21.4853	NaN	NaN	NaN	NaN	NaN	NaN	NaN	NaN	1	1	1	3.9	3.9	3.9	46.237	0.0061828	2.0362	52009000	4	Q96GC9;K7EL93;K7EL74;K7ENU2;K7EK01;K7EMI0;K7ELS2	Q96GC9;K7EL93;K7EL74;K7ENU2;K7EK01;K7EMI0;K7ELS2	Vacuole membrane protein 1	VMP1
22.921	NaN	NaN	NaN	NaN	NaN	NaN	NaN	NaN	1	1	1	11.9	11.9	11.9	11.354	0	16.847	58229000	1	Q3ZAQ7	Q3ZAQ7	Vacuolar ATPase assembly integral membrane protein VMA21	VMA21
NaN	NaN	NaN	25.9895	25.9571	25.8132	NaN	NaN	NaN	4	4	4	15.9	15.9	15.9	19.835	0	4.4766	285300000	6	Q8N0U8;Q8N0U8-2	Q8N0U8	Vitamin K epoxide reductase complex subunit 1-like protein 1	VKORC1L1	+	cell part;cytoplasmic part;endoplasmic reticulum membrane;endoplasmic reticulum part;integral to membrane;intracellular organelle part;intracellular part;intrinsic to membrane;membrane;membrane part;organelle membrane;organelle part	FlagUBL3_FlagUBL3CC;FlagUBL3_Flag
NaN	NaN	NaN	22.1112	NaN	NaN	NaN	NaN	NaN	1	1	1	8	8	8	18.234	0.0030615	2.3181	24416000	2	Q9BQB6;I3L3B4;F8W9H0;E9PLN8;Q9BQB6-3;Q9BQB6-2	Q9BQB6;I3L3B4;F8W9H0;E9PLN8;Q9BQB6-3;Q9BQB6-2	Vitamin K epoxide reductase complex subunit 1	VKORC1
NaN	NaN	NaN	NaN	21.9232	22.4862	21.9528	21.7608	NaN	2	2	2	15.3	15.3	15.3	21.163	0.0035773	2.2295	32556000	4	Q9BQE4;E9PJB8;E9PN30	Q9BQE4;E9PJB8;E9PN30	Selenoprotein S	VIMP
33.635	33.5745	33.8442	31.9759	32.1248	32.3875	32.8768	32.8992	32.9234	55	55	50	87.8	87.8	82.6	53.651	0	323.31	67390000000	568	P08670;B0YJC4;B0YJC5;Q5JVS8;P17661;P41219;H7C5W5;P41219-2;P07197;P07196;U3KPR1;B4DIR1;K7ELP4;K7EKH6;F8W835;K7EKH9;E7EMV2;E7ESP9;P07197-2	P08670;B0YJC4;B0YJC5	Vimentin	VIM
27.3666	27.3544	27.2039	28.2018	28.3255	28.2878	26.4151	26.2272	26.2579	11	11	11	53	53	53	30.658	0	80.436	2039600000	50	Q9Y277;Q9Y277-2;E5RJN6;E5RHZ6;E5RFP6;E5RHE1;E5RK27;E5RFL1	Q9Y277;Q9Y277-2;E5RJN6;E5RHZ6	Voltage-dependent anion-selective channel protein 3	VDAC3	+	cell part;cytoplasmic part;extracellular membrane-bounded organelle;extracellular organelle;extracellular region part;extracellular vesicular exosome;intracellular membrane-bounded organelle;intracellular organelle;intracellular organelle part;intracellular part;macromolecular complex;membrane;membrane part;membrane-bounded organelle;membrane-bounded vesicle;mitochondrial membrane;mitochondrial o…	FlagUBL3CC_Flag;FlagUBL3_Flag;FlagUBL3_FlagUBL3CC
30.3288	30.1054	30.1582	32.4866	32.4392	32.4969	29.3129	29.3909	29.3501	19	19	19	68	68	68	31.566	0	250.47	28922000000	129	P45880;A0A0A0MR02;P45880-2;P45880-1;Q5JSD2;Q5JSD1;A2A3S1	P45880;A0A0A0MR02;P45880-2;P45880-1;Q5JSD2;Q5JSD1	Voltage-dependent anion-selective channel protein 2	VDAC2	+	cell part;cytoplasmic part;extracellular membrane-bounded organelle;extracellular organelle;extracellular region part;extracellular vesicular exosome;integral to membrane;intracellular membrane-bounded organelle;intracellular non-membrane-bounded organelle;intracellular organelle;intracellular organelle part;intracellular part;intrinsic to membrane;macromolecular complex;membrane;membrane part;me…	FlagUBL3CC_Flag;FlagUBL3_Flag;FlagUBL3_FlagUBL3CC
28.8985	28.3392	28.7452	29.6307	29.626	29.6619	28.4189	28.5333	28.6245	16	16	16	72.4	72.4	72.4	30.772	0	172.75	5925200000	110	P21796;C9JI87	P21796;C9JI87	Voltage-dependent anion-selective channel protein 1	VDAC1	+	cell part;cytoplasmic part;extracellular membrane-bounded organelle;extracellular organelle;extracellular region part;extracellular vesicular exosome;integral to membrane;intracellular membrane-bounded organelle;intracellular non-membrane-bounded organelle;intracellular organelle;intracellular organelle part;intracellular part;intrinsic to membrane;macromolecular complex;membrane;membrane part;me…	FlagUBL3_Flag;FlagUBL3_FlagUBL3CC
NaN	NaN	NaN	23.5369	23.4331	23.7391	NaN	NaN	NaN	3	3	3	3.9	3.9	3.9	134.32	0.00058772	2.8391	56051000	5	Q96JH7	Q96JH7	Deubiquitinating protein VCIP135	VCPIP1	+	cell part;cytoplasm;cytoplasmic part;endoplasmic reticulum;Golgi apparatus part;Golgi stack;intracellular membrane-bounded organelle;intracellular organelle;intracellular organelle part;intracellular part;membrane-bounded organelle;organelle;organelle part	FlagUBL3_Flag;FlagUBL3_FlagUBL3CC
30.6501	30.9507	30.6251	31.1456	31.0532	31.0756	31.7756	31.8499	31.7505	54	54	54	70.7	70.7	70.7	89.321	0	323.31	27658000000	432	P55072;C9IZA5;C9JUP7	P55072	Transitional endoplasmic reticulum ATPase	VCP
24.5012	NaN	NaN	24.3479	23.781	23.6583	24.3389	23.864	24.1391	5	5	5	6	6	6	123.8	0	9.182	157790000	10	P18206;P18206-2;Q5JQ13;A0A096LPE1	P18206;P18206-2;Q5JQ13	Vinculin	VCL
NaN	NaN	NaN	24.8299	25.5261	25.5714	NaN	23.0705	NaN	8	8	8	10.5	10.5	10.5	101.29	0	16.631	196180000	19	P52735;P52735-3;P52735-2	P52735;P52735-3;P52735-2	Guanine nucleotide exchange factor VAV2	VAV2	+	cell part;cytoplasmic part;cytosol;intracellular part;membrane;plasma membrane	FlagUBL3_FlagUBL3CC;FlagUBL3_Flag
26.0203	24.4133	25.8974	28.3794	28.3093	28.3455	24.7704	24.5112	24.943	16	16	16	55.7	55.7	55.7	41.92	0	54.426	1617100000	56	Q99536;Q99536-3;Q99536-2;K7ERT7;K7ESA3;K7ENX2;K7EM19;K7EJM4;K7ER81	Q99536;Q99536-3;Q99536-2	Synaptic vesicle membrane protein VAT-1 homolog	VAT1	+	cell part;cytoplasmic part;extracellular membrane-bounded organelle;extracellular organelle;extracellular region part;extracellular vesicular exosome;integral to membrane;intracellular organelle part;intracellular part;intrinsic to membrane;membrane;membrane part;membrane-bounded organelle;membrane-bounded vesicle;mitochondrial membrane;mitochondrial outer membrane;mitochondrial part;organelle;or…	FlagUBL3_Flag;FlagUBL3_FlagUBL3CC
27.1728	27.0724	27.198	26.0196	26.0313	25.9214	26.2175	26.4206	26.4577	10	10	10	30.5	30.5	30.5	39.829	0	19.337	750920000	37	P50552;K7ENR7;K7ENL7;K7EIG8;K7EM16;K7EQD0	P50552	Vasodilator-stimulated phosphoprotein	VASP
28.4027	28.2487	28.1804	29.3021	29.3182	29.1863	28.6021	28.8154	28.5722	42	42	42	44.9	44.9	44.9	140.47	0	291.33	4976000000	165	P26640;P26640-2;A2ABF4;A0A0G2JJT9;H0Y426	P26640	Valine--tRNA ligase	VARS	+	cell part;cytoplasmic part;cytosol;intracellular membrane-bounded organelle;intracellular organelle;intracellular part;membrane-bounded organelle;mitochondrion;organelle	Flag_FlagUBL3CC;FlagUBL3_FlagUBL3CC;FlagUBL3_Flag
NaN	NaN	24.9226	25.0655	24.9434	25.3076	24.9002	24.7823	24.8925	5	4	4	25.9	21	21	27.228	0	4.7523	295880000	6	O95292;E5RK64;O95292-2	O95292	Vesicle-associated membrane protein-associated protein B/C	VAPB
28.3053	28.2563	28.0476	28.1726	28.1086	28.1882	27.713	27.9131	27.971	8	8	7	31.7	31.7	31.7	27.893	0	47.172	2548900000	67	Q9P0L0;Q9P0L0-2;J3QKM9	Q9P0L0;Q9P0L0-2	Vesicle-associated membrane protein-associated protein A	VAPA
26.3157	NaN	NaN	25.7563	26.3059	26.1211	24.92	24.7136	25.0066	10	10	10	26.7	26.7	26.7	59.974	0	20.339	429610000	27	Q8TAA9;Q8TAA9-2	Q8TAA9;Q8TAA9-2	Vang-like protein 1	VANGL1
24.1031	24.188	23.9965	24.7128	24.503	24.9094	24.0601	24.1822	23.9835	4	4	4	45	45	45	11.438	0	6.0469	182960000	12	Q9BV40;B8ZZT4;C9JXZ5	Q9BV40;B8ZZT4	Vesicle-associated membrane protein 8	VAMP8	+	azurophil granule membrane;cell part;cell surface;cytoplasm;cytoplasmic part;cytoplasmic vesicle membrane;cytoplasmic vesicle part;cytosol;early endosome;endosomal part;endosome;endosome membrane;extracellular membrane-bounded organelle;extracellular organelle;extracellular region part;extracellular vesicular exosome;integral to membrane;intracellular membrane-bounded organelle;intracellular orga…	FlagUBL3_Flag;FlagUBL3_FlagUBL3CC
24.3711	24.5384	24.4102	26.9633	26.9103	26.8654	23.9897	24.3007	23.6182	8	8	8	39.5	39.5	39.5	24.935	0	25.496	706260000	33	P51809;P51809-3;P51809-2;E5RH06	P51809;P51809-3;P51809-2	Vesicle-associated membrane protein 7	VAMP7	+	apical part of cell;azurophil granule membrane;cell junction;cell part;cell projection;cell surface;cytoplasm;cytoplasmic membrane-bounded vesicle;cytoplasmic part;cytoplasmic vesicle;cytoplasmic vesicle membrane;cytoplasmic vesicle part;endocytic vesicle;endocytic vesicle membrane;endoplasmic reticulum membrane;endoplasmic reticulum part;endosomal part;endosome membrane;extracellular membrane-bo…	FlagUBL3_Flag;FlagUBL3_FlagUBL3CC
NaN	NaN	NaN	25.5763	25.3244	25.3223	24.8459	24.6721	24.8064	3	3	3	40	40	40	11.309	0	23.7	308380000	17	Q15836;P63027;K7ENK9;K7EKX0;J3QRU4;F8WCA0;L7N2F9	Q15836;P63027;K7ENK9;K7EKX0;J3QRU4;F8WCA0;L7N2F9	Vesicle-associated membrane protein 3;Vesicle-associated membrane protein 2	VAMP3;VAMP2	+	apical plasma membrane;cell junction;cell part;cell projection;cell projection part;cell surface;clathrin coated vesicle membrane;clathrin sculpted gamma-aminobutyric acid transport vesicle membrane;clathrin sculpted glutamate transport vesicle membrane;clathrin sculpted monoamine transport vesicle membrane;clathrin-coated vesicle;coated vesicle;coated vesicle membrane;cytoplasmic membrane-bounde…	Flag_FlagUBL3CC;FlagUBL3_FlagUBL3CC;FlagUBL3_Flag
NaN	NaN	NaN	26.0533	26.0164	26.1076	23.1844	NaN	NaN	8	8	8	12.3	12.3	12.3	87.972	0	30.166	309200000	16	Q08AM6;H3BUU8;Q08AM6-2;H3BN23;H3BQD9	Q08AM6;H3BUU8	Protein VAC14 homolog	VAC14	+	cell part;cytoplasmic part;early endosome membrane;endoplasmic reticulum;endosomal part;endosome membrane;Golgi apparatus part;Golgi membrane;intracellular membrane-bounded organelle;intracellular organelle;intracellular organelle part;intracellular part;late endosome membrane;macromolecular complex;membrane;membrane part;membrane-bounded organelle;organelle;organelle membrane;organelle part;PAS …	FlagUBL3_Flag;FlagUBL3_FlagUBL3CC
NaN	NaN	NaN	NaN	NaN	24.3054	24.0273	24.2057	NaN	2	2	2	14	14	14	18.246	0.00030266	3.1013	119430000	4	Q9UBK9;A0A0C4DFR8;S4R2Z4	Q9UBK9;A0A0C4DFR8;S4R2Z4	Protein UXT	UXT
23.9436	NaN	NaN	24.4454	24.5613	24.7955	NaN	23.2062	23.4334	3	3	3	15	15	15	47.576	0	7.8303	150050000	7	Q8NBZ7;C9JW33;Q8NBZ7-2;C9JFU6;C9JCB7;Q8NBZ7-3;C9J3T9;C9JE50	Q8NBZ7;C9JW33;Q8NBZ7-2;C9JFU6;C9JCB7;Q8NBZ7-3	UDP-glucuronic acid decarboxylase 1	UXS1	+	cell part;cytoplasmic part;extracellular membrane-bounded organelle;extracellular organelle;extracellular region part;extracellular vesicular exosome;Golgi apparatus part;Golgi cisterna membrane;Golgi membrane;integral to membrane;intracellular membrane-bounded organelle;intracellular organelle;intracellular organelle part;intracellular part;intrinsic to membrane;membrane;membrane part;membrane-b…
25.2479	25.072	24.8698	25.8529	25.9303	25.9115	24.9605	24.9335	24.695	19	19	19	6.7	6.7	6.7	394.46	0	28.531	458230000	42	P46939;P46939-2;P46939-4;Q5T097;P46939-3;H0Y337;Q5JT45;Q5JT44	P46939;P46939-2;P46939-4	Utrophin	UTRN	+	cell junction;cell part;cell projection;cell projection membrane;cell projection part;contractile fiber;cytoplasm;cytoplasmic part;cytoskeleton;dystrophin-associated glycoprotein complex;extracellular membrane-bounded organelle;extracellular organelle;extracellular region part;extracellular vesicular exosome;filopodium;filopodium membrane;intracellular non-membrane-bounded organelle;intracellular…	FlagUBL3_Flag;FlagUBL3_FlagUBL3CC
NaN	NaN	NaN	24.4203	24.1284	24.2738	NaN	NaN	NaN	4	4	4	8.7	8.7	8.7	70.193	0	7.7302	81065000	9	Q9NYH9	Q9NYH9	U3 small nucleolar RNA-associated protein 6 homolog	UTP6	+	cell part;intracellular non-membrane-bounded organelle;intracellular organelle;intracellular organelle part;intracellular part;macromolecular complex;non-membrane-bounded organelle;nuclear part;nucleolar part;nucleolus;organelle;organelle part;preribosome;protein complex;Pwp2p-containing subcomplex of 90S preribosome;ribonucleoprotein complex;small-subunit processome	FlagUBL3_Flag
24.6146	NaN	24.3952	24.7495	24.8353	24.7523	23.4775	23.6839	23.9237	9	9	9	3.9	3.9	3.9	318.38	0	12.434	213630000	20	O75691	O75691	Small subunit processome component 20 homolog	UTP20	+	90S preribosome;cell part;cytoplasm;intracellular non-membrane-bounded organelle;intracellular organelle;intracellular organelle part;intracellular part;macromolecular complex;non-membrane-bounded organelle;nuclear part;nucleolus;nucleoplasm;organelle;organelle part;preribosome;preribosome, small subunit precursor;ribonucleoprotein complex;small-subunit processome
NaN	NaN	NaN	NaN	23.1618	22.8493	23.1088	NaN	23.6101	3	3	3	8.5	8.5	8.5	62.003	0	5.9663	71240000	6	Q9Y5J1;J3QLD6;J3QRG0;J3QR85;J3KSR7	Q9Y5J1	U3 small nucleolar RNA-associated protein 18 homolog	UTP18
NaN	NaN	NaN	23.2521	23.1495	NaN	22.9517	23.0228	22.9679	2	2	2	5	5	5	58.414	0	4.7649	68765000	4	Q8TED0;H0Y8P4;Q8TED0-3;Q8TED0-2	Q8TED0;H0Y8P4;Q8TED0-3;Q8TED0-2	U3 small nucleolar RNA-associated protein 15 homolog	UTP15
26.992	27.4529	26.8323	30.9957	30.8022	30.7705	27.3253	27.2631	27.2804	76	76	76	36.1	36.1	36.1	292.28	0	323.31	9154100000	247	Q93008;Q93008-1;O00507;O00507-2;H7C2M9	Q93008;Q93008-1	Probable ubiquitin carboxyl-terminal hydrolase FAF-X	USP9X	+	apical part of cell;cell part;cell projection part;cytoplasm;cytoplasmic part;cytosol;growth cone;intracellular part;membrane;site of polarized growth	FlagUBL3_FlagUBL3CC;FlagUBL3_Flag
NaN	NaN	NaN	23.2461	23.2243	23.2476	NaN	NaN	NaN	2	2	2	1.9	1.9	1.9	127.52	0.0054039	2.0847	48753000	5	P40818;P40818-2	P40818;P40818-2	Ubiquitin carboxyl-terminal hydrolase 8	USP8	+	acrosomal vesicle;cell part;cytoplasm;cytoplasmic membrane-bounded vesicle;cytoplasmic part;cytoplasmic vesicle;cytosol;early endosome;endosomal part;endosome;extrinsic to endosome membrane;extrinsic to membrane;extrinsic to organelle membrane;extrinsic to plasma membrane;Golgi apparatus;intracellular membrane-bounded organelle;intracellular organelle;intracellular organelle part;intracellular pa…	FlagUBL3CC_Flag;FlagUBL3_Flag;FlagUBL3_FlagUBL3CC
25.8094	25.6023	25.2836	25.3737	25.5408	25.3712	26.2036	26.3002	26.1802	12	12	12	13.1	13.1	13.1	128.3	0	38.747	598110000	41	Q93009;Q93009-3;H3BND8;F5H2X1;I3L2D8;H3BMF6;H3BUV0;H3BTM1;H3BRA2;H3BQD1	Q93009;Q93009-3;H3BND8	Ubiquitin carboxyl-terminal hydrolase 7;Ubiquitin carboxyl-terminal hydrolase	USP7
NaN	NaN	NaN	22.9166	23.1211	22.9808	NaN	NaN	NaN	4	4	4	7.9	7.9	7.9	95.785	0	24.373	41380000	5	P45974;P45974-2;F5H571	P45974;P45974-2	Ubiquitin carboxyl-terminal hydrolase 5	USP5	+	cell part;cytoplasmic part;intracellular membrane-bounded organelle;intracellular organelle;intracellular part;lysosome;lytic vacuole;membrane-bounded organelle;organelle;vacuole	FlagUBL3_Flag;FlagUBL3_FlagUBL3CC
26.3002	26.3083	26.2119	26.321	26.3582	26.4321	26.3354	26.4228	26.4538	8	8	1	20.5	20.5	1.9	65.38	0	22.461	776320000	30	Q53GS9;B9A018;Q53GS9-3;F8WC91	Q53GS9;B9A018;Q53GS9-3	U4/U6.U5 tri-snRNP-associated protein 2	USP39
NaN	NaN	NaN	24.3766	24.6773	24.471	23.2869	NaN	NaN	4	4	4	1.5	1.5	1.5	404.23	0	6.3344	128840000	7	Q70CQ2;Q70CQ2-3;Q70CQ2-2;H7C183	Q70CQ2;Q70CQ2-3;Q70CQ2-2	Ubiquitin carboxyl-terminal hydrolase 34	USP34	+	cell part;cytoplasm;cytoplasmic part;cytosol;intracellular membrane-bounded organelle;intracellular organelle;intracellular part;membrane-bounded organelle;nucleus;organelle	FlagUBL3_FlagUBL3CC;FlagUBL3_Flag
NaN	NaN	NaN	NaN	22.7737	22.3428	NaN	NaN	NaN	2	2	2	2.7	2.7	2.7	106.73	0.00030469	3.163	21511000	2	Q8TEY7;Q8TEY7-3;Q8TEY7-2;H0YD08;H0YCV3	Q8TEY7;Q8TEY7-3;Q8TEY7-2;H0YD08;H0YCV3	Ubiquitin carboxyl-terminal hydrolase 33	USP33
NaN	NaN	NaN	NaN	21.9142	NaN	NaN	NaN	NaN	2	2	2	2.2	2.2	2.2	122.49	0.00059137	2.8867	7507000	4	Q96RU2;G3V1N5;B4E3L3;Q96RU2-2;H0YFT9	Q96RU2;G3V1N5;B4E3L3;Q96RU2-2;H0YFT9	Ubiquitin carboxyl-terminal hydrolase 28;Ubiquitin carboxyl-terminal hydrolase	USP28
NaN	NaN	NaN	26.2849	26.3139	26.2536	NaN	NaN	NaN	17	17	17	8	8	8	294.36	0	30.372	345690000	38	Q9UPU5	Q9UPU5	Ubiquitin carboxyl-terminal hydrolase 24	USP24	+		FlagUBL3_Flag;FlagUBL3_FlagUBL3CC
NaN	NaN	NaN	24.0639	23.8085	23.9248	NaN	NaN	NaN	4	4	4	11.8	11.8	11.8	59.96	0	7.3687	66798000	8	Q9UPT9;Q9UPT9-2;A6NNY8;Q70EK9;J3QS30;K7ESK0;K7ERX6	Q9UPT9;Q9UPT9-2;A6NNY8	Ubiquitin carboxyl-terminal hydrolase 22;Ubiquitin carboxyl-terminal hydrolase 27	USP22;USP27X	+	cell part;histone acetyltransferase complex;intracellular organelle part;intracellular part;macromolecular complex;nuclear part;nucleoplasm part;organelle part;protein complex;SAGA complex;SAGA-type complex	FlagUBL3_Flag;FlagUBL3_FlagUBL3CC
NaN	NaN	NaN	NaN	21.2821	NaN	NaN	NaN	NaN	1	1	1	1.9	1.9	1.9	93.569	0.0025877	2.5889	10544000	1	Q9Y5T5;H9KVB6;Q9Y5T5-5;Q9Y5T5-2	Q9Y5T5;H9KVB6;Q9Y5T5-5;Q9Y5T5-2	Ubiquitin carboxyl-terminal hydrolase 16	USP16
26.8178	27.3791	26.5086	27.6856	27.6221	27.7135	28.8556	28.9486	28.9393	35	35	31	40.3	40.3	33.9	112.42	0	180.28	3158500000	130	Q9Y4E8;Q9Y4E8-2;Q9Y4E8-3;Q9Y4E8-4;H0YI31;F8VZG8;F8W0H4;F8VVY7;H0YHM4;H0YH96	Q9Y4E8;Q9Y4E8-2;Q9Y4E8-3	Ubiquitin carboxyl-terminal hydrolase 15	USP15
25.4428	24.7874	25.2753	26.7066	26.7694	26.8484	25.3754	25.4685	25.2321	8	8	7	20.9	20.9	19.4	56.068	0	41.776	728730000	29	P54578;A6NJA2;P54578-2;P54578-3;J3QQT6;J3KS55	P54578;A6NJA2;P54578-2;P54578-3	Ubiquitin carboxyl-terminal hydrolase 14;Ubiquitin carboxyl-terminal hydrolase	USP14	+	cell part;cell surface;cytoplasm;cytoplasmic membrane-bounded vesicle;cytoplasmic part;cytoplasmic vesicle;extracellular membrane-bounded organelle;extracellular organelle;extracellular region part;extracellular vesicular exosome;intracellular membrane-bounded organelle;intracellular organelle;intracellular part;macromolecular complex;membrane;membrane-bounded organelle;membrane-bounded vesicle;n…	FlagUBL3_FlagUBL3CC;FlagUBL3_Flag
NaN	NaN	NaN	24.4824	24.6268	24.5563	NaN	NaN	NaN	5	5	4	5.1	5.1	3.6	109.82	0	6.6276	105620000	10	P51784;G5E9A6;Q5JXD3	P51784;G5E9A6	Ubiquitin carboxyl-terminal hydrolase 11;Ubiquitin carboxyl-terminal hydrolase	USP11	+	cell part;cytoplasm;intracellular membrane-bounded organelle;intracellular organelle;intracellular part;membrane-bounded organelle;nucleus;organelle	FlagUBL3_FlagUBL3CC;FlagUBL3_Flag
26.2271	25.5732	25.3878	25.0386	25.1625	25.4388	26.25	26.5308	26.2581	13	13	13	23.2	23.2	23.2	87.133	0	28.865	586560000	40	Q14694;Q14694-3;Q14694-2;H3BQP1;J3KT19;H3BNS8;H3BQC6;H3BNA1	Q14694;Q14694-3;Q14694-2	Ubiquitin carboxyl-terminal hydrolase 10	USP10
NaN	NaN	NaN	21.3184	NaN	NaN	NaN	NaN	NaN	2	2	2	2.8	2.8	2.8	88.206	0.002551	2.4587	14336000	2	O94782;C9JWX4;C9JC88	O94782;C9JWX4;C9JC88	Ubiquitin carboxyl-terminal hydrolase 1	USP1
24.7155	24.0941	24.3286	27.1052	26.6207	27.0032	25.3229	25.3153	25.4951	12	12	12	14.8	14.8	14.8	107.89	0	59.646	734320000	40	O60763;O60763-2	O60763;O60763-2	General vesicular transport factor p115	USO1	+	cell part;coated vesicle membrane;cytoplasmic part;cytoplasmic vesicle membrane;cytoplasmic vesicle part;cytosol;endoplasmic reticulum;ER to Golgi transport vesicle membrane;Golgi apparatus;Golgi apparatus part;Golgi membrane;Golgi stack;intracellular membrane-bounded organelle;intracellular non-membrane-bounded organelle;intracellular organelle;intracellular organelle part;intracellular part;mem…	Flag_FlagUBL3CC;FlagUBL3_FlagUBL3CC;FlagUBL3_Flag
28.6265	28.6284	28.7188	28.5448	28.6147	28.5252	27.4904	27.4819	27.8886	4	4	4	44.8	44.8	44.8	6.4575	0	76.872	2857100000	43	Q96IX5	Q96IX5	Up-regulated during skeletal muscle growth protein 5	USMG5
NaN	NaN	NaN	25.1101	25.7304	24.9856	23.8295	NaN	NaN	9	9	9	12.8	12.8	12.8	104.99	0	17.931	197730000	19	Q8TCY9;Q8TCY9-2;Q8TCY9-4;Q8TCY9-3;C9J0W2;C9JKA8	Q8TCY9;Q8TCY9-2;Q8TCY9-4;Q8TCY9-3	Up-regulator of cell proliferation	URGCP	+	cell part;cytoplasm;intracellular membrane-bounded organelle;intracellular organelle;intracellular part;membrane-bounded organelle;nucleus;organelle
28.6591	28.3084	28.8248	28.1464	28.29	28.1435	27.9717	27.543	27.918	10	10	10	69.5	69.5	69.5	9.9062	0	42.647	2509500000	52	O14949	O14949	Cytochrome b-c1 complex subunit 8	UQCRQ
NaN	NaN	NaN	22.2243	NaN	NaN	NaN	NaN	NaN	1	1	1	19.8	19.8	19.8	10.739	0.0025692	2.5142	23608000	2	P07919	P07919	Cytochrome b-c1 complex subunit 6, mitochondrial	UQCRH
25.3281	24.3347	24.151	25.994	25.777	25.6581	24.2629	24.2383	24.0086	6	6	6	26.6	26.6	26.6	29.668	0	16.256	332680000	14	P47985;P0C7P4	P47985;P0C7P4	Cytochrome b-c1 complex subunit Rieske, mitochondrial;Cytochrome b-c1 complex subunit 11;Putative cytochrome b-c1 complex subunit Rieske-like protein 1	UQCRFS1;UQCRFS1P1	+	cell part;cytoplasmic part;intracellular membrane-bounded organelle;intracellular organelle;intracellular organelle part;intracellular part;macromolecular complex;membrane;membrane part;membrane-bounded organelle;mitochondrial inner membrane;mitochondrial membrane;mitochondrial membrane part;mitochondrial part;mitochondrial respiratory chain complex III;mitochondrion;organelle;organelle inner mem…	FlagUBL3_Flag;FlagUBL3_FlagUBL3CC
28.1475	27.8256	27.9395	29.0583	28.9361	28.8845	27.0796	26.9661	27.351	18	18	18	55.6	55.6	55.6	48.442	0	126.87	3175900000	82	P22695;H3BRG4;H3BSJ9;H3BP04;H3BUE4;H3BUI9;A0A087WVZ4	P22695;H3BRG4;H3BSJ9	Cytochrome b-c1 complex subunit 2, mitochondrial	UQCRC2	+	cell part;cytoplasmic part;extracellular membrane-bounded organelle;extracellular organelle;extracellular region part;extracellular vesicular exosome;intracellular membrane-bounded organelle;intracellular organelle;intracellular organelle part;intracellular part;macromolecular complex;membrane;membrane part;membrane-bounded organelle;membrane-bounded vesicle;mitochondrial inner membrane;mitochond…	FlagUBL3CC_Flag;FlagUBL3_Flag;FlagUBL3_FlagUBL3CC
26.0666	25.5618	25.9639	26.4702	26.4517	26.3984	25.464	25.459	25.3148	11	11	11	30.6	30.6	30.6	52.645	0	30.519	614930000	33	P31930	P31930	Cytochrome b-c1 complex subunit 1, mitochondrial	UQCRC1	+	cell part;cytoplasmic part;intracellular membrane-bounded organelle;intracellular organelle;intracellular organelle part;intracellular part;macromolecular complex;membrane;membrane part;membrane-bounded organelle;mitochondrial inner membrane;mitochondrial membrane;mitochondrial membrane part;mitochondrial part;mitochondrial respiratory chain;mitochondrial respiratory chain complex III;mitochondri…	FlagUBL3CC_Flag;FlagUBL3_Flag;FlagUBL3_FlagUBL3CC
NaN	NaN	NaN	23.8478	NaN	NaN	NaN	NaN	NaN	2	2	2	25.2	25.2	25.2	13.53	0	10.578	84780000	5	P14927;E5RHG9;B7Z2R2;P14927-2	P14927;E5RHG9;B7Z2R2;P14927-2	Cytochrome b-c1 complex subunit 7	UQCRB
24.0555	NaN	NaN	NaN	NaN	NaN	NaN	NaN	NaN	1	1	1	21.4	21.4	21.4	6.5696	0.0046208	2.1433	57317000	1	O14957	O14957	Cytochrome b-c1 complex subunit 10	UQCR11
NaN	24.4718	NaN	25.1838	25.7452	24.9951	23.6567	NaN	NaN	3	3	3	50.8	50.8	50.8	7.3084	0	5.7775	235990000	6	Q9UDW1;Q9NZY4;Q9UDW1-2	Q9UDW1;Q9NZY4;Q9UDW1-2	Cytochrome b-c1 complex subunit 9	UQCR10	+	cell part;cytoplasmic part;extracellular membrane-bounded organelle;extracellular organelle;extracellular region part;extracellular vesicular exosome;intracellular organelle part;intracellular part;macromolecular complex;membrane;membrane part;membrane-bounded organelle;membrane-bounded vesicle;mitochondrial inner membrane;mitochondrial membrane;mitochondrial membrane part;mitochondrial part;mito…	FlagUBL3_Flag
NaN	NaN	NaN	21.3135	NaN	NaN	NaN	NaN	NaN	1	1	1	3.6	3.6	3.6	33.786	0.0048833	2.1206	8641200	4	Q96BW1;E9PSD7;A0A0A0MRR5;Q96BW1-3	Q96BW1;E9PSD7;A0A0A0MRR5;Q96BW1-3	Uracil phosphoribosyltransferase homolog	UPRT
24.5003	24.4187	24.6499	24.5817	24.5422	24.4372	24.2942	24.1485	24.1017	5	5	5	16.1	16.1	16.1	33.934	0	6.3144	212810000	9	Q16831;F8WD51;C9J486;C9JIP2;B4DND0;C9K0J2	Q16831	Uridine phosphorylase 1	UPP1
NaN	NaN	NaN	NaN	23.3628	23.3076	23.7229	24.0754	24.1845	4	4	4	8.5	8.5	8.5	57.761	0	3.7419	112690000	6	Q9BZI7;Q9BZI7-2;A0A087WYC8	Q9BZI7;Q9BZI7-2;A0A087WYC8	Regulator of nonsense transcripts 3B	UPF3B
NaN	NaN	NaN	23.4869	23.0357	23.5716	23.4242	23.9072	NaN	4	4	4	3.6	3.6	3.6	147.81	0.00059559	2.9297	102050000	4	Q9HAU5;Q9HAU5-2	Q9HAU5;Q9HAU5-2	Regulator of nonsense transcripts 2	UPF2	+	cell part;cytoplasm;cytoplasmic part;cytosol;exon-exon junction complex;intracellular membrane-bounded organelle;intracellular organelle;intracellular organelle part;intracellular part;macromolecular complex;membrane-bounded organelle;nuclear part;nucleus;organelle;organelle part;perinuclear region of cytoplasm;protein complex
29.6422	29.3389	29.4099	28.8557	28.8138	28.8984	29.5091	29.4976	29.4814	44	44	44	48.8	48.8	48.8	124.34	0	199.5	5914000000	230	Q92900;Q92900-2	Q92900;Q92900-2	Regulator of nonsense transcripts 1	UPF1
NaN	NaN	NaN	NaN	NaN	22.6714	NaN	NaN	NaN	3	3	3	7	7	7	66.63	0	4.9318	22823000	3	Q9H1C4;E9PNE5;E9PR93	Q9H1C4	Protein unc-93 homolog B1	UNC93B1
NaN	NaN	NaN	23.45	NaN	23.5672	NaN	NaN	NaN	1	1	1	7.7	7.7	7.7	30.372	0	9.6452	47200000	3	Q53HI1;J3KQ47	Q53HI1;J3KQ47	Protein unc-50 homolog	UNC50
26.3407	25.8294	26.2488	28.3189	28.5009	28.1574	26.4557	26.3947	26.5951	25	25	25	33.4	33.4	33.4	101.67	0	75.026	1923400000	86	Q9H3U1-2;Q9H3U1;Q9H3U1-3	Q9H3U1-2;Q9H3U1	Protein unc-45 homolog A	UNC45A	+	cell part;cytoplasm;cytoplasmic part;Golgi apparatus;intracellular membrane-bounded organelle;intracellular organelle;intracellular organelle part;intracellular part;membrane-bounded organelle;nuclear part;nucleoplasm;organelle;organelle part;perinuclear region of cytoplasm	FlagUBL3_FlagUBL3CC;FlagUBL3_Flag
25.266	25.0541	24.6593	28.8927	28.8656	29.2119	24.0333	23.9331	22.5428	27	27	27	31.9	31.9	31.9	123.28	0	136.5	2277700000	71	Q70J99;Q70J99-3;Q70J99-2;K7EQ37;K7EN81;K7EN29;K7EIH3;K7EMK8;K7EM66	Q70J99;Q70J99-3	Protein unc-13 homolog D	UNC13D	+	cell part;clathrin-coated vesicle;coated vesicle;cytoplasmic membrane-bounded vesicle;cytoplasmic part;cytoplasmic vesicle;endosome;exocytic vesicle;intracellular membrane-bounded organelle;intracellular organelle;intracellular part;late endosome;lysosome;lytic vacuole;membrane;membrane-bounded organelle;membrane-bounded vesicle;organelle;recycling endosome;stored secretory granule;transport vesi…	FlagUBL3CC_Flag;FlagUBL3_Flag;FlagUBL3_FlagUBL3CC
24.7747	24.7019	24.8349	27.1278	27.13	26.74	24.3898	24.2624	24.8236	10	10	10	25.2	25.2	25.2	52.221	0	30.925	649470000	18	P11172;E9PFD2;P11172-3;P11172-2;P11172-4;F2Z3P2;F2Z303;F8WDG4	P11172;E9PFD2;P11172-3;P11172-2;P11172-4	Uridine 5-monophosphate synthase;Orotate phosphoribosyltransferase;Orotidine 5-phosphate decarboxylase	UMPS	+	cell part;cytoplasm;cytoplasmic part;cytosol;intracellular membrane-bounded organelle;intracellular organelle;intracellular part;membrane-bounded organelle;nucleus;organelle	FlagUBL3_Flag;FlagUBL3_FlagUBL3CC
NaN	NaN	NaN	20.4999	NaN	NaN	NaN	NaN	NaN	1	1	1	4.5	4.5	4.5	27.368	0.0025568	2.4669	20282000	3	Q9BZM5	Q9BZM5	NKG2D ligand 2	ULBP2
NaN	NaN	NaN	NaN	23.3917	23.27	NaN	NaN	NaN	2	2	2	1.6	1.6	1.6	164.2	0	4.4376	51125000	4	A0JNW5;A0A0C4DGH6;A0JNW5-2	A0JNW5;A0A0C4DGH6;A0JNW5-2	UHRF1-binding protein 1-like	UHRF1BP1L
25.3422	24.8759	24.9832	24.5132	24.3074	24.6536	24.6667	25.1152	24.8757	9	9	9	13	13	13	89.813	0	16.496	256930000	29	Q96T88;Q96T88-2;A0A087WVR3;A0A087WTW0;A0A087WWG9;Q96PU4	Q96T88;Q96T88-2;A0A087WVR3;A0A087WTW0;A0A087WWG9	E3 ubiquitin-protein ligase UHRF1	UHRF1
NaN	NaN	NaN	24.6903	25.0611	24.9599	23.9375	23.8821	24.0689	9	9	9	8.4	8.4	8.4	177.19	0	16.335	197510000	21	Q9NYU2;Q9NYU2-2	Q9NYU2;Q9NYU2-2	UDP-glucose:glycoprotein glucosyltransferase 1	UGGT1	+	cell part;cytoplasmic part;endoplasmic reticulum;endoplasmic reticulum lumen;endoplasmic reticulum part;endoplasmic reticulum-Golgi intermediate compartment;extracellular membrane-bounded organelle;extracellular organelle;extracellular region part;extracellular vesicular exosome;intracellular membrane-bounded organelle;intracellular organelle;intracellular organelle lumen;intracellular organelle …	FlagUBL3_FlagUBL3CC
27.3852	27.631	27.434	28.5569	28.6187	28.6377	27.2782	27.2996	27.3334	17	17	17	48.8	48.8	48.8	55.023	0	125.74	2671200000	84	O60701;O60701-3;O60701-2;E7ER83;E7ETF4;E7EV97;E7ER95;D6RHF4;E9PBD2	O60701;O60701-3;O60701-2	UDP-glucose 6-dehydrogenase	UGDH	+	cell part;cytoplasmic part;cytosol;extracellular membrane-bounded organelle;extracellular organelle;extracellular region part;extracellular vesicular exosome;intracellular organelle part;intracellular part;membrane-bounded organelle;membrane-bounded vesicle;nuclear part;nucleoplasm;organelle;organelle part;vesicle	FlagUBL3_Flag;FlagUBL3_FlagUBL3CC
24.49	24.3062	24.4818	28.2286	28.1881	28.1493	26.2017	26.435	26.3744	11	11	11	36.5	36.5	36.5	44.853	0	28.301	1687100000	42	Q16739	Q16739	Ceramide glucosyltransferase	UGCG	+	cell part;cytoplasmic part;Golgi apparatus part;Golgi membrane;integral to membrane;intracellular organelle part;intracellular part;intrinsic to membrane;membrane;membrane part;organelle membrane;organelle part	Flag_FlagUBL3CC;FlagUBL3_FlagUBL3CC;FlagUBL3_Flag
23.9877	23.7119	24.3753	26.6983	26.3055	26.6188	23.6163	24.0573	23.8364	14	14	14	19.1	19.1	19.1	89.594	0	24.048	505940000	25	O94874;O94874-3;O94874-2	O94874;O94874-3;O94874-2	E3 UFM1-protein ligase 1	UFL1	+	cell part;cytoplasm;cytoplasmic part;cytosol;endoplasmic reticulum;endoplasmic reticulum membrane;endoplasmic reticulum part;intracellular membrane-bounded organelle;intracellular organelle;intracellular organelle part;intracellular part;macromolecular complex;membrane;membrane part;membrane-bounded organelle;nuclear part;nucleoplasm;nucleus;organelle;organelle membrane;organelle part;protein com…	FlagUBL3_Flag;FlagUBL3_FlagUBL3CC
NaN	NaN	NaN	24.9858	25.0777	24.827	24.7654	24.7806	24.5265	5	5	5	18.9	18.9	18.9	34.5	0	6.9474	255520000	12	Q92890;Q92890-1;Q92890-3;C9J6N9;C9IZG3;C9JNP9	Q92890;Q92890-1;Q92890-3;C9J6N9;C9IZG3	Ubiquitin fusion degradation protein 1 homolog	UFD1L
23.4738	23.2482	23.2437	23.8336	23.8326	23.8057	NaN	NaN	NaN	3	3	3	7.3	7.3	7.3	61.14	0	7.3743	85194000	7	Q9NWZ5;Q9NWZ5-4;Q5JWV1	Q9NWZ5;Q9NWZ5-4;Q5JWV1	Uridine-cytidine kinase-like 1	UCKL1	+	cell part;cytoplasm;intracellular membrane-bounded organelle;intracellular organelle;intracellular part;membrane-bounded organelle;nucleus;organelle	FlagUBL3CC_Flag;FlagUBL3_Flag
26.0791	NaN	26.1666	27.1996	27.3137	27.1887	25.1133	25.1877	25.0139	8	8	8	50.6	50.6	50.6	29.299	0	33.165	874920000	31	Q9BZX2;Q9BZX2-2;Q9HA47;Q9HA47-3;Q9HA47-4	Q9BZX2;Q9BZX2-2	Uridine-cytidine kinase 2	UCK2	+	cell part;cytoplasmic part;cytosol;intracellular membrane-bounded organelle;intracellular organelle;intracellular part;membrane-bounded organelle;organelle
NaN	NaN	NaN	21.652	NaN	NaN	NaN	NaN	NaN	2	2	2	3.5	3.5	3.5	54.862	0.0061811	2.0356	12522000	4	O94888;C9JAT7	O94888;C9JAT7	UBX domain-containing protein 7	UBXN7
NaN	NaN	NaN	23.9395	24.0627	23.8875	23.2833	23.169	NaN	2	2	2	5.9	5.9	5.9	56.777	0	3.5321	101640000	5	Q92575	Q92575	UBX domain-containing protein 4	UBXN4	+	cell part;cytoplasm;cytoplasmic part;endoplasmic reticulum;endoplasmic reticulum membrane;endoplasmic reticulum part;envelope;intracellular membrane-bounded organelle;intracellular organelle;intracellular organelle part;intracellular part;membrane;membrane part;membrane-bounded organelle;nuclear envelope;nuclear part;organelle;organelle envelope;organelle membrane;organelle part
24.376	NaN	NaN	24.2821	24.0946	23.9405	NaN	22.97	23.4759	3	3	3	22.2	22.2	22.2	33.325	0	28.992	152750000	19	Q04323;A0A087WTZ5;E9PJ81;E9PRQ7;Q04323-2;E9PS08	Q04323;A0A087WTZ5;E9PJ81;E9PRQ7;Q04323-2	UBX domain-containing protein 1	UBXN1	+	Cdc48p-Npl4p-Ufd1p AAA ATPase complex;cell body;cell part;cell projection;cytoplasm;cytoplasmic part;dendrite;endoplasmic reticulum part;intracellular membrane-bounded organelle;intracellular organelle;intracellular organelle part;intracellular part;macromolecular complex;membrane part;membrane-bounded organelle;neuron projection;neuronal cell body;nucleus;organelle;organelle part;protein complex
NaN	24.3085	NaN	23.3664	NaN	NaN	23.7933	23.5168	23.4566	3	3	3	5.1	5.1	5.1	89.405	0	4.8842	89257000	7	P17480;P17480-2;E9PKP7	P17480;P17480-2;E9PKP7	Nucleolar transcription factor 1	UBTF
NaN	NaN	NaN	22.0139	NaN	NaN	NaN	NaN	22.3322	6	6	6	3.1	3.1	3.1	309.35	0	6.5092	46135000	8	O95071;O95071-2;E7EMW7;E5RFK7	O95071;O95071-2;E7EMW7	E3 ubiquitin-protein ligase UBR5	UBR5
NaN	24.6373	NaN	27.9633	27.8113	27.7995	25.9979	26.1997	25.8178	41	41	41	9.9	9.9	9.9	573.83	0	96.482	1308900000	91	Q5T4S7;Q5T4S7-3;Q5T4S7-4;Q5T4S7-2;Q5T4S7-5;X6R960;A0A0A0MSW0;Q5T4S7-6;X6RE05;Q5TBN9	Q5T4S7;Q5T4S7-3;Q5T4S7-4;Q5T4S7-2	E3 ubiquitin-protein ligase UBR4	UBR4	+	cell part;centrosome;cytoplasm;cytoplasmic part;cytoskeletal part;integral to membrane;intracellular non-membrane-bounded organelle;intracellular organelle;intracellular organelle part;intracellular part;intrinsic to membrane;membrane;membrane part;microtubule organizing center;non-membrane-bounded organelle;nuclear part;nucleoplasm;organelle;organelle part	Flag_FlagUBL3CC;FlagUBL3_FlagUBL3CC
24.4605	NaN	NaN	NaN	NaN	NaN	NaN	NaN	NaN	1	1	1	12.3	12.3	12.3	8.5468	0.0080165	1.7971	157630000	5	Q9BZL1	Q9BZL1	Ubiquitin-like protein 5	UBL5
NaN	21.7833	NaN	NaN	NaN	NaN	NaN	NaN	NaN	2	2	2	13.4	13.4	13.4	17.776	0.0014497	2.668	23896000	2	P11441;Q5HY81	P11441;Q5HY81	Ubiquitin-like protein 4A	UBL4A
38.8672	38.9737	39.3519	35.471	35.3427	35.3111	20.795	21.2975	20.9046	17	17	17	87.2	87.2	87.2	13.157	0	323.31	892210000000	1814	O95164	O95164	Ubiquitin-like protein 3	UBL3
NaN	NaN	NaN	26.4181	26.4831	26.4902	NaN	NaN	NaN	10	10	10	13.3	13.3	13.3	122.56	0	24.902	408880000	23	Q14139;Q14139-2;B7Z7P0	Q14139;Q14139-2;B7Z7P0	Ubiquitin conjugation factor E4 A	UBE4A	+	cell part;cytoplasm;intracellular part;macromolecular complex;protein complex;ubiquitin ligase complex	FlagUBL3_Flag;FlagUBL3_FlagUBL3CC
24.7296	24.387	25.0539	28.5222	28.6035	28.5231	24.5631	25.1803	24.611	26	26	25	31.2	31.2	30.1	123.92	0	69.201	1764100000	66	Q15386;Q15386-2;Q15386-3	Q15386	Ubiquitin-protein ligase E3C	UBE3C	+	cell part;cytoplasm;intracellular;intracellular membrane-bounded organelle;intracellular organelle;intracellular part;macromolecular complex;membrane-bounded organelle;nucleus;organelle;proteasome complex;protein complex	FlagUBL3_FlagUBL3CC;FlagUBL3_Flag
NaN	NaN	NaN	NaN	23.1025	23.237	NaN	NaN	NaN	3	3	3	4	4	4	123.1	0	4.9504	34759000	5	Q7Z3V4;F5H5T5;S4R3H8;Q7Z3V4-2	Q7Z3V4;F5H5T5	Ubiquitin-protein ligase E3B	UBE3B
NaN	NaN	NaN	NaN	NaN	NaN	23.0181	22.9504	22.8912	4	4	4	5.3	5.3	5.3	100.69	0	5.5826	54876000	6	Q05086;Q05086-2;Q05086-3;A0A0D9SG77;A0A0D9SF91;A0A0D9SGI3	Q05086;Q05086-2;Q05086-3;A0A0D9SG77	Ubiquitin-protein ligase E3A	UBE3A
23.0926	NaN	NaN	NaN	NaN	NaN	NaN	NaN	NaN	1	1	1	6.9	6.9	6.9	16.363	0.0069315	1.9865	44474000	2	Q15819;Q13404;E5RIF1;D6RG00;H0YBX6;I3L0A0;Q13404-8;Q13404-7;Q13404-2;Q13404-1	Q15819;Q13404;E5RIF1;D6RG00;H0YBX6;I3L0A0;Q13404-8;Q13404-7;Q13404-2;Q13404-1	Ubiquitin-conjugating enzyme E2 variant 2;Ubiquitin-conjugating enzyme E2 variant 1	UBE2V2;UBE2V1;TMEM189-UBE2V1
NaN	NaN	NaN	24.35	24.1336	NaN	NaN	NaN	NaN	3	3	3	16.2	16.2	16.2	23.845	0	6.2805	120700000	9	Q16763;K7EPJ1	Q16763;K7EPJ1	Ubiquitin-conjugating enzyme E2 S	UBE2S
NaN	NaN	NaN	24.9484	24.9985	25.184	NaN	NaN	NaN	4	4	4	11.8	11.8	11.8	46.126	0	5.6332	211840000	4	Q7Z7E8;Q7Z7E8-2;Q8WVN8;E9PHD0;Q8WVN8-2;Q8WVN8-4;Q8WVN8-3	Q7Z7E8;Q7Z7E8-2	Ubiquitin-conjugating enzyme E2 Q1	UBE2Q1	+	cell part;cell projection;cytoplasmic part;cytosol;filopodium;intracellular membrane-bounded organelle;intracellular organelle;intracellular part;membrane-bounded organelle;nucleus;organelle	FlagUBL3_Flag;FlagUBL3_FlagUBL3CC
NaN	NaN	NaN	23.4549	23.6821	23.6078	23.7619	23.7602	23.7968	5	5	5	6.9	6.9	6.9	141.29	0	6.9567	111110000	8	Q9C0C9;K7ES11;K7EQ12	Q9C0C9	E2/E3 hybrid ubiquitin-protein ligase UBE2O	UBE2O
24.3687	NaN	24.3003	24.2162	24.5029	23.8568	23.8615	23.7112	23.8351	3	3	3	27	27	27	17.138	0	6.9846	163330000	12	P61088;Q5JXB2;F8VZ29;F8VSD4;F8VV71;F8VQQ8	P61088;Q5JXB2;F8VZ29;F8VSD4;F8VV71	Ubiquitin-conjugating enzyme E2 N;Putative ubiquitin-conjugating enzyme E2 N-like	UBE2N;UBE2NL
NaN	NaN	NaN	23.5976	23.7877	24.0732	23.6881	23.7765	23.5664	3	3	3	15.3	15.3	15.3	20.9	0	3.8504	130610000	9	P61081;M0QX69	P61081	NEDD8-conjugating enzyme Ubc12	UBE2M	+	cell part;cytoplasm;cytoplasmic part;cytosol;extracellular membrane-bounded organelle;extracellular organelle;extracellular region part;extracellular vesicular exosome;intracellular part;membrane-bounded organelle;membrane-bounded vesicle;organelle;vesicle	Flag_FlagUBL3CC;FlagUBL3_FlagUBL3CC
25.5961	25.5554	25.6032	24.2965	24.6986	24.7148	24.3235	24.6064	24.2413	4	4	4	34.4	34.4	34.4	17.861	0	6.3218	236970000	17	P68036;A0A0B4J2G9;P68036-2;P68036-3	P68036;A0A0B4J2G9;P68036-2;P68036-3	Ubiquitin-conjugating enzyme E2 L3	UBE2L3;hCG_1789329
NaN	NaN	NaN	24.2082	NaN	NaN	NaN	NaN	NaN	3	3	3	22.8	22.8	22.8	18.007	0.00030367	3.1198	62989000	4	P63279;H3BPC4;H3BQQ9;B0QYN7	P63279;H3BPC4;H3BQQ9;B0QYN7	SUMO-conjugating enzyme UBC9	UBE2I
NaN	NaN	NaN	24.3133	NaN	23.8754	NaN	NaN	NaN	2	2	2	18.8	18.8	18.8	18.566	0	4.1122	59364000	5	P60604;P60604-2	P60604;P60604-2	Ubiquitin-conjugating enzyme E2 G2	UBE2G2
NaN	25.3292	25.5174	27.6227	27.6296	27.3654	NaN	NaN	NaN	4	4	3	35.4	35.4	23.1	16.687	0	32.959	885500000	10	P61077;P61077-2;P61077-3;D6RA11;A0A087WY85;P62837;D6R9F6;D6R933;D6RGD0;D6R980;D6RIZ3;D6RFM0;D6RAH7;H9KV45;A0A0A0MQU3;P62837-2	P61077;P61077-2;P61077-3;D6RA11;A0A087WY85;P62837;D6R9F6;D6R933;D6RGD0;D6R980;D6RIZ3;D6RFM0;D6RAH7;H9KV45;A0A0A0MQU3;P62837-2	Ubiquitin-conjugating enzyme E2 D3;Ubiquitin-conjugating enzyme E2 D2	UBE2D3;UBE2D2	+	cell part;cytoplasmic part;cytosol;endosomal part;endosome membrane;extracellular membrane-bounded organelle;extracellular organelle;extracellular region part;extracellular vesicular exosome;intracellular organelle part;intracellular part;macromolecular complex;membrane;membrane-bounded organelle;membrane-bounded vesicle;nuclear part;nucleoplasm;organelle;organelle membrane;organelle part;plasma …	FlagUBL3_Flag;FlagUBL3_FlagUBL3CC
NaN	NaN	NaN	NaN	25.0751	NaN	NaN	NaN	NaN	1	1	1	9.5	9.5	9.5	19.652	0.00058685	2.8234	104120000	2	O00762;O00762-2;O00762-3	O00762;O00762-2;O00762-3	Ubiquitin-conjugating enzyme E2 C	UBE2C
23.0482	NaN	NaN	NaN	NaN	NaN	NaN	NaN	NaN	1	1	1	11.2	11.2	11.2	17.315	0	4.3142	48579000	2	P49459;A0A0D9SG71;A0A0D9SEZ6	P49459;A0A0D9SG71;A0A0D9SEZ6	Ubiquitin-conjugating enzyme E2 A	UBE2A
26.9111	26.57	26.7652	29.8281	29.8316	29.5021	27.2247	26.9474	27.2238	27	27	27	57.8	57.8	57.8	72.695	0	285.85	4831200000	110	Q8TF42	Q8TF42	Ubiquitin-associated and SH3 domain-containing protein B	UBASH3B	+	cell part;cytoplasm;intracellular membrane-bounded organelle;intracellular organelle;intracellular part;membrane-bounded organelle;nucleus;organelle	FlagUBL3_FlagUBL3CC;FlagUBL3_Flag
27.8663	27.7774	27.9791	26.9792	27.1031	27.0783	26.9784	27.1462	27.0161	12	12	12	17.9	17.9	17.9	114.53	0	42.753	1357600000	63	Q14157;Q14157-1;F8W726;Q14157-4;Q14157-3;Q14157-5;Q5VU77;Q5VU81;Q5VU80;Q5VU79;Q5VU78;H0Y5H6;H7C2T8	Q14157;Q14157-1;F8W726;Q14157-4;Q14157-3;Q14157-5;Q5VU77	Ubiquitin-associated protein 2-like	UBAP2L
24.6828	24.2196	24.1966	24.059	24.0962	24.3868	24.3646	24.8519	24.4073	5	5	5	7.4	7.4	7.4	117.11	0	9.3334	210340000	12	Q5T6F2;A2A305;F5H2U4;A0A0D9SFI5;Q5T6F2-2	Q5T6F2	Ubiquitin-associated protein 2	UBAP2
NaN	NaN	NaN	23.7008	23.8218	23.709	NaN	NaN	NaN	2	2	2	9.9	9.9	9.9	38.963	0.00030845	3.2704	59585000	5	Q8NBM4;Q8NBM4-2;Q8NBM4-4;Q8NBM4-3;X6R5E5	Q8NBM4;Q8NBM4-2;Q8NBM4-4;Q8NBM4-3;X6R5E5	Ubiquitin-associated domain-containing protein 2	UBAC2	+	cell part;cytoplasmic part;endoplasmic reticulum;integral to membrane;intracellular membrane-bounded organelle;intracellular organelle;intracellular part;intrinsic to membrane;membrane part;membrane-bounded organelle;organelle	FlagUBL3_Flag
26.6136	26.5528	26.4414	26.0928	26.1479	25.8097	26.5732	26.8082	26.4048	5	5	5	5.3	5.3	5.3	117.97	0	5.3698	684890000	8	A0AVT1;A0AVT1-2;H0Y8S8;A0AVT1-4;A0AVT1-3	A0AVT1;A0AVT1-2	Ubiquitin-like modifier-activating enzyme 6	UBA6
29.6014	29.1921	29.1594	27.9222	28.6025	27.1044	NaN	27.5757	27.1174	10	2	2	55.5	8.6	8.6	14.728	0	6.4136	1623800000	9	P62987;P0CG48;P0CG47;J3QS39;J3QTR3;F5H6Q2;F5GYU3;F5H2Z3;F5H265;B4DV12;F5H388;F5H747;F5GXK7;J3QKN0;Q5PY61;Q96C32;M0R2S1;M0R1V7;J3QSA3;F5GZ39;M0R1M6;J3QLP7;J3QRK5;K7EMA8;J3KSM4	P62987;P0CG48;P0CG47;J3QS39;J3QTR3;F5H6Q2;F5GYU3;F5H2Z3;F5H265;B4DV12;F5H388;F5H747;F5GXK7;J3QKN0;Q5PY61;Q96C32;M0R2S1;M0R1V7;J3QSA3;F5GZ39;M0R1M6;J3QLP7;J3QRK5	Ubiquitin-60S ribosomal protein L40;Ubiquitin;60S ribosomal protein L40;Polyubiquitin-C;Ubiquitin;Polyubiquitin-B;Ubiquitin	UBA52;UBC;UBB;RPS27A;UBBP4
26.8219	26.1841	26.6718	26.0507	26.1336	25.9691	26.0699	25.7972	25.8827	14	14	14	19.2	19.2	19.2	117.85	0	38.572	724890000	49	P22314;P22314-2;Q5JRR6;Q5JRR9;Q5JRS0;Q5JRS2;Q5JRS1;Q5JRS3	P22314;P22314-2	Ubiquitin-like modifier-activating enzyme 1	UBA1
30.5305	30.2525	30.3115	29.1394	29.1883	29.3968	31.8093	31.4812	31.4469	84	84	84	58.7	58.7	58.7	162.5	0	323.31	17380000000	381	Q9BZF9;Q9BZF9-2;H0YNH8;F5H2B9;H0YN48;H0YMI1	Q9BZF9;Q9BZF9-2;H0YNH8;F5H2B9	Uveal autoantigen with coiled-coil domains and ankyrin repeats	UACA
29.1109	29.5164	29.0005	29.1395	29.1382	29.0263	30.7652	30.7864	30.7647	42	42	42	43	43	43	118.29	0	323.31	11024000000	234	O15042;O15042-2;E7ET15;O15042-3;H0Y8D9;E7EW00;H7C4V2;C9J5L1;C9JDJ7;U3KPT1	O15042;O15042-2;E7ET15;O15042-3	U2 snRNP-associated SURP motif-containing protein	U2SURP
28.7184	28.4639	28.4938	28.187	28.0004	28.0728	28.7383	28.7645	28.9282	15	15	15	41.3	41.3	41.3	53.5	0	155.86	3582400000	80	P26368;P26368-2;K7ENG2;K7ELP8	P26368;P26368-2;K7ENG2	Splicing factor U2AF 65 kDa subunit	U2AF2
28.1826	28.4917	28.142	27.5967	27.6428	27.6202	28.868	28.7364	28.8612	10	10	10	45	45	45	27.872	0	74.377	3372000000	63	Q01081;Q01081-2;Q8WU68;Q01081-4;Q8WU68-3;Q01081-3;M0QYK5;M0R2N4;Q8WU68-2;K7EJH3;K7EJM7	Q01081;Q01081-2;Q8WU68;Q01081-4;Q8WU68-3	Splicing factor U2AF 35 kDa subunit;Splicing factor U2AF 26 kDa subunit	U2AF1;U2AF1L4
25.0747	25.021	25.2837	24.5719	NaN	NaN	NaN	NaN	NaN	3	3	3	13.1	13.1	13.1	35.716	0	4.4734	133140000	8	P04818;P04818-2;P04818-3	P04818;P04818-2;P04818-3	Thymidylate synthase	TYMS
24.0674	24.1521	NaN	23.6916	24.0437	23.8354	22.9303	23.0239	NaN	3	3	3	8.9	8.9	8.9	70.905	0	7.6318	108570000	9	Q16881;Q16881-3;Q16881-4;E9PIR7;F8W809;A0A087WSW9;E9PNQ6;A0A087WSY9;Q16881-5;Q16881-2;Q16881-6;E9PKD3;E2QRB9;Q16881-7;E9PQI3;E9PLT3;E9PKI4;A0A0B4J225;E9PIZ5	Q16881;Q16881-3;Q16881-4;E9PIR7;F8W809;A0A087WSW9;E9PNQ6;A0A087WSY9;Q16881-5;Q16881-2;Q16881-6;E9PKD3;E2QRB9;Q16881-7	Thioredoxin reductase 1, cytoplasmic	TXNRD1
NaN	NaN	NaN	24.5718	24.8125	24.9393	23.7765	NaN	NaN	3	3	3	10	10	10	43.661	0	6.5826	154250000	6	Q9H3M7;Q9H3M7-2	Q9H3M7;Q9H3M7-2	Thioredoxin-interacting protein	TXNIP	+	cell part;cytoplasm;cytoplasmic part;cytosol;intracellular membrane-bounded organelle;intracellular organelle;intracellular organelle part;intracellular part;membrane-bounded organelle;membrane-enclosed lumen;mitochondrial intermembrane space;mitochondrial part;nucleus;organelle;organelle envelope lumen;organelle part	FlagUBL3_Flag
NaN	NaN	NaN	24.2937	24.9514	24.9406	23.7378	24.1696	23.7587	3	3	3	13.7	13.7	13.7	26.534	0	4.5248	192360000	8	O14530;O14530-2;F8WCJ3;B8ZZX4;F8WBV5;G3XAJ4	O14530;O14530-2;F8WCJ3;B8ZZX4	Thioredoxin domain-containing protein 9	TXNDC9	+	cell part;centrosome;cytoplasm;cytoplasmic part;cytoskeletal part;intracellular membrane-bounded organelle;intracellular non-membrane-bounded organelle;intracellular organelle;intracellular organelle part;intracellular part;membrane-bounded organelle;microtubule organizing center;midbody;non-membrane-bounded organelle;nucleus;organelle;organelle part	FlagUBL3_FlagUBL3CC
28.0514	28.0207	28.1712	26.9836	27.0026	27.0194	27.0641	26.9369	27.2747	12	12	12	32.6	32.6	32.6	47.628	0	27.153	1286900000	49	Q8NBS9;Q86UY0;Q8NBS9-2	Q8NBS9;Q86UY0;Q8NBS9-2	Thioredoxin domain-containing protein 5	TXNDC5
NaN	NaN	NaN	NaN	22.7725	NaN	NaN	22.3202	NaN	2	2	2	15.4	15.4	15.4	13.941	0.0075797	1.8801	45518000	3	Q9BRA2;I3L0K2;I3L3M7;I3L2R6	Q9BRA2;I3L0K2;I3L3M7;I3L2R6	Thioredoxin domain-containing protein 17	TXNDC17
25.4874	24.7443	24.8967	24.0379	NaN	23.8635	NaN	NaN	NaN	2	2	2	14	14	14	19.206	0.004362	2.1632	95641000	5	O95881	O95881	Thioredoxin domain-containing protein 12	TXNDC12
30.4368	30.5021	30.5595	30.1177	30.1274	30.0289	28.9423	28.9959	29.1603	9	9	9	65.7	65.7	65.7	11.737	0	232.52	8778000000	100	P10599;P10599-2	P10599;P10599-2	Thioredoxin	TXN
24.4737	24.646	24.5686	23.7278	23.9945	23.1606	24.0786	23.9322	23.8959	5	4	4	8.1	6.6	6.6	60.585	0	4.3422	145100000	15	Q9NUQ3;Q9NUQ3-2	Q9NUQ3;Q9NUQ3-2	Gamma-taxilin	TXLNG
NaN	NaN	NaN	NaN	NaN	NaN	20.7621	NaN	NaN	2	1	1	2.2	1	1	76.518	0	10.932	5091500	0	Q8N3L3	Q8N3L3	Beta-taxilin	TXLNB
27.5413	27.3579	27.4941	26.7786	26.5506	26.6127	27.13	26.9779	26.9516	17	17	16	43.2	43.2	41.8	61.89	0	33.28	1080000000	55	P40222	P40222	Alpha-taxilin	TXLNA
NaN	NaN	NaN	NaN	NaN	NaN	22.4537	NaN	NaN	1	1	1	3.7	3.7	3.7	40.282	0.00059312	2.8951	18042000	2	Q12792;F8VS81;Q12792-4	Q12792;F8VS81;Q12792-4	Twinfilin-1	TWF1
30.1745	30.3064	30.1893	30.3507	30.3413	30.3524	29.8144	29.7476	29.6819	23	23	23	57.7	57.7	57.7	49.541	0	153.77	10889000000	202	P49411;H3BNU3	P49411	Elongation factor Tu, mitochondrial	TUFM	+	cell part;cytoplasmic part;extracellular membrane-bounded organelle;extracellular organelle;extracellular region part;extracellular vesicular exosome;intracellular membrane-bounded organelle;intracellular non-membrane-bounded organelle;intracellular organelle;intracellular organelle part;intracellular part;membrane;membrane-bounded organelle;membrane-bounded vesicle;mitochondrial nucleoid;mitocho…	FlagUBL3CC_Flag;FlagUBL3_Flag
NaN	NaN	NaN	20.8703	NaN	NaN	NaN	NaN	NaN	1	1	1	0.7	0.7	0.7	200.5	0.0035744	2.2229	8030200	3	Q96RT7;E7EQL8;Q96RT7-2;Q96RT7-3	Q96RT7;E7EQL8;Q96RT7-2;Q96RT7-3	Gamma-tubulin complex component 6	TUBGCP6
NaN	NaN	NaN	24.5465	24.4016	23.7903	NaN	NaN	NaN	4	4	4	5	5	5	118.32	0	3.9104	173480000	8	Q96RT8;Q96RT8-2;A0A0G2JQX1;A0A0G2JPW5;A0A0G2JSA7;A0A087X1Z1;A0A0G2JQK2;A0A087WVL9;A0A0G2JQK7;A0A0G2JR45;A0A0G2JRG1;A0A0G2JS51;A0A087WVZ8	Q96RT8;Q96RT8-2;A0A0G2JQX1;A0A0G2JPW5;A0A0G2JSA7;A0A087X1Z1;A0A0G2JQK2;A0A087WVL9	Gamma-tubulin complex component 5	TUBGCP5	+	cell part;centrosome;cytoplasm;cytoplasmic part;cytoskeletal part;cytosol;gamma-tubulin complex;gamma-tubulin large complex;gamma-tubulin ring complex;intracellular non-membrane-bounded organelle;intracellular organelle;intracellular organelle part;intracellular part;macromolecular complex;microtubule;microtubule organizing center;microtubule organizing center part;non-membrane-bounded organelle;…	FlagUBL3_Flag;FlagUBL3_FlagUBL3CC
NaN	NaN	NaN	25.0061	25.1114	24.8375	NaN	NaN	NaN	5	5	5	11.4	11.4	11.4	76.088	0	11.589	145800000	12	Q9UGJ1;Q9UGJ1-2;H3BPU4;H3BN56	Q9UGJ1;Q9UGJ1-2;H3BPU4	Gamma-tubulin complex component 4	TUBGCP4	+	cell part;centrosome;cytoplasmic part;cytoskeletal part;cytoskeleton;cytosol;endosome;gamma-tubulin complex;gamma-tubulin large complex;gamma-tubulin ring complex;intracellular membrane-bounded organelle;intracellular non-membrane-bounded organelle;intracellular organelle;intracellular organelle part;intracellular part;macromolecular complex;membrane;membrane-bounded organelle;microtubule;microtu…	FlagUBL3_Flag;FlagUBL3_FlagUBL3CC
24.7784	24.6931	24.8289	27.6705	27.6152	27.9492	25.335	25.4573	25.3386	22	22	22	29.4	29.4	29.4	103.57	0	92.542	1148500000	73	Q96CW5;Q96CW5-2;A0A087WWB5;A0A087WU06;Q96CW5-3;A0A087WZV5	Q96CW5;Q96CW5-2;A0A087WWB5;A0A087WU06;Q96CW5-3	Gamma-tubulin complex component 3	TUBGCP3	+	cell part;centriole;centrosome;cytoplasm;cytoplasmic part;cytoskeletal part;cytosol;intracellular non-membrane-bounded organelle;intracellular organelle;intracellular organelle part;intracellular part;macromolecular complex;membrane;microtubule;microtubule organizing center;microtubule organizing center part;non-membrane-bounded organelle;organelle;organelle part;polar microtubule;protein complex…	Flag_FlagUBL3CC;FlagUBL3_FlagUBL3CC;FlagUBL3_Flag
23.4945	22.9977	23.4344	26.9824	27.3239	27.3362	24.2898	24.6613	24.4331	16	16	16	21	21	21	102.53	0	35.329	731630000	41	Q9BSJ2;Q9BSJ2-4;F2Z2B9;Q9BSJ2-3;B3KTU7;R4GMM4	Q9BSJ2;Q9BSJ2-4;F2Z2B9;Q9BSJ2-3;B3KTU7	Gamma-tubulin complex component 2	TUBGCP2	+	cell part;centrosome;cytoplasmic microtubule;cytoplasmic part;cytoskeletal part;cytosol;intracellular non-membrane-bounded organelle;intracellular organelle;intracellular organelle part;intracellular part;macromolecular complex;membrane;microtubule;microtubule organizing center;non-membrane-bounded organelle;nuclear part;nucleoplasm;organelle;organelle part;protein complex;spindle pole	Flag_FlagUBL3CC;FlagUBL3_FlagUBL3CC;FlagUBL3_Flag
27.2744	27.2765	27.3788	28.3092	28.3399	28.3455	26.6994	26.5803	26.7662	14	14	14	49.2	49.2	49.2	51.169	0	129.49	2166600000	68	P23258;Q9NRH3;K7EKE5;K7EIS0	P23258;Q9NRH3	Tubulin gamma-1 chain;Tubulin gamma-2 chain	TUBG1;TUBG2	+	cell part;centrosome;chromosome;condensed chromosome;condensed nuclear chromosome;cytoplasm;cytoplasmic microtubule;cytoplasmic part;cytoskeletal part;cytoskeleton;cytosol;endosome;gamma-tubulin complex;intracellular membrane-bounded organelle;intracellular non-membrane-bounded organelle;intracellular organelle;intracellular organelle part;intracellular part;macromolecular complex;membrane-bounde…	FlagUBL3CC_Flag;FlagUBL3_Flag;FlagUBL3_FlagUBL3CC
25.8148	25.7573	25.5481	29.1873	29.4325	29.0395	26.1855	26.3994	25.9842	12	3	3	28.4	11.3	11.3	49.775	0	17.731	2865900000	14	Q3ZCM7;A0A075B736;Q5SQY0	Q3ZCM7;A0A075B736;Q5SQY0	Tubulin beta-8 chain	TUBB8	+	cell part;cytoplasm;cytoskeletal part;extracellular membrane-bounded organelle;extracellular organelle;extracellular region part;extracellular vesicular exosome;intracellular organelle part;intracellular part;macromolecular complex;membrane-bounded organelle;membrane-bounded vesicle;microtubule;organelle;organelle part;protein complex;vesicle	Flag_FlagUBL3CC;FlagUBL3_FlagUBL3CC;FlagUBL3_Flag
27.3442	27.2013	27.3304	28.8466	29.1211	28.7616	26.974	26.8153	26.4835	24	10	10	65.2	36.8	36.8	49.857	0	118.14	3453600000	54	Q9BUF5;K7ESM5;K7EL29;K7ES63;K7EN98;K7ESQ3;K7EQT3;K7EJ64;K7ERA8;K7EJZ4;K7EPE5;K7EK43	Q9BUF5;K7ESM5	Tubulin beta-6 chain	TUBB6	+	cell part;cytoplasm;cytoskeletal part;extracellular membrane-bounded organelle;extracellular organelle;extracellular region part;extracellular vesicular exosome;intracellular membrane-bounded organelle;intracellular organelle;intracellular organelle part;intracellular part;macromolecular complex;membrane-bounded organelle;membrane-bounded vesicle;microtubule;nucleus;organelle;organelle part;prote…	FlagUBL3CC_Flag;FlagUBL3_Flag;FlagUBL3_FlagUBL3CC
33.6719	33.639	33.8751	34.9356	34.9545	34.8672	32.7256	32.8505	32.7798	28	28	1	66.7	66.7	2.7	49.83	0	323.31	224850000000	1153	P68371	P68371	Tubulin beta-4B chain	TUBB4B	+	cell part;cytoplasmic part;cytoskeletal part;cytoskeleton;cytosol;extracellular membrane-bounded organelle;extracellular organelle;extracellular region part;extracellular vesicular exosome;intracellular membrane-bounded organelle;intracellular non-membrane-bounded organelle;intracellular organelle;intracellular organelle part;intracellular part;macromolecular complex;membrane-bounded organelle;me…	FlagUBL3CC_Flag;FlagUBL3_Flag;FlagUBL3_FlagUBL3CC
NaN	26.3757	26.3835	27.7388	27.3667	27.3715	25.5624	25.3971	25.5107	26	5	0	61.5	10.1	0	49.585	0	48.027	1025300000	17	P04350;M0R2D3;M0R278;M0QY85;M0QYM7;M0R0X0;M0QY37;M0QX14;M0R042;M0QZL7;M0R1I1;M0R2T4;A0A075B724	P04350	Tubulin beta-4A chain	TUBB4A	+	axon part;cell body;cell part;cell projection;cell projection part;cilium;cytoplasmic part;cytoskeletal part;cytosol;extracellular membrane-bounded organelle;extracellular organelle;extracellular region part;extracellular vesicular exosome;internode region of axon;intracellular membrane-bounded organelle;intracellular organelle;intracellular organelle part;intracellular part;macromolecular comple…
27.5388	27.6922	27.7857	28.9956	29.02	28.9351	26.6606	26.76	26.7251	25	11	8	61.3	35.6	28.9	50.432	0	52.139	3354600000	79	Q13509;A0A0B4J269;Q13509-2;G3V2A3;G3V5W4;G3V2R8;G3V3R4;G3V2N6;G3V542;G3V3J6;G3V3W7	Q13509;A0A0B4J269;Q13509-2	Tubulin beta-3 chain	TUBB3	+	axon;cell body;cell part;cell periphery;cell projection;cytoplasm;cytoskeletal part;dendrite;extracellular membrane-bounded organelle;extracellular organelle;extracellular region part;extracellular vesicular exosome;integral to membrane;intracellular membrane-bounded organelle;intracellular organelle;intracellular organelle part;intracellular part;intrinsic to membrane;macromolecular complex;memb…	FlagUBL3CC_Flag;FlagUBL3_Flag;FlagUBL3_FlagUBL3CC
26.8629	27.1854	27.2193	28.1555	28.1256	28.0733	26.1773	26.2684	25.9194	26	6	5	62.9	17.8	15.1	49.906	0	41.401	1820400000	38	Q13885;Q9BVA1	Q13885;Q9BVA1	Tubulin beta-2A chain;Tubulin beta-2B chain	TUBB2A;TUBB2B	+	cell part;cytoplasm;cytoskeletal part;extracellular membrane-bounded organelle;extracellular organelle;extracellular region part;extracellular vesicular exosome;intracellular membrane-bounded organelle;intracellular organelle;intracellular organelle part;intracellular part;macromolecular complex;membrane-bounded organelle;membrane-bounded vesicle;microtubule;nucleus;organelle;organelle part;prote…	FlagUBL3CC_Flag;FlagUBL3_Flag;FlagUBL3_FlagUBL3CC
32.7269	32.5942	32.724	33.7739	33.782	33.8529	31.5783	31.4622	31.5587	26	6	5	62.6	19.6	16.2	49.67	0	323.31	94439000000	245	P07437;Q5JP53;Q5ST81;I3L2F9;A6NNZ2	P07437;Q5JP53;Q5ST81	Tubulin beta chain	TUBB	+	cell body;cell part;cytoplasmic part;cytoskeletal part;cytoskeleton;cytosol;extracellular membrane-bounded organelle;extracellular organelle;extracellular region part;extracellular vesicular exosome;intracellular membrane-bounded organelle;intracellular non-membrane-bounded organelle;intracellular organelle;intracellular organelle part;intracellular part;macromolecular complex;membrane-bounded or…	FlagUBL3CC_Flag;FlagUBL3_Flag;FlagUBL3_FlagUBL3CC
NaN	NaN	NaN	25.8918	NaN	NaN	NaN	NaN	NaN	6	2	2	15	8.5	8.5	49.908	0	14.956	329580000	6	A6NHL2;A6NHL2-2	A6NHL2;A6NHL2-2	Tubulin alpha chain-like 3	TUBAL3
26.633	26.9223	27.0801	28.4989	28.3513	28.3347	NaN	25.9703	NaN	28	4	4	62.1	12.1	12.1	49.924	0	63.481	1729200000	21	P68366;P68366-2;C9JEV8;C9JQ00;C9JJQ8;C9JDL2	P68366;P68366-2	Tubulin alpha-4A chain	TUBA4A	+	cell part;cytoplasmic part;cytoskeletal part;cytosol;extracellular membrane-bounded organelle;extracellular organelle;extracellular region;extracellular region part;extracellular vesicular exosome;intracellular organelle part;intracellular part;macromolecular complex;membrane-bounded organelle;membrane-bounded vesicle;microtubule;organelle;organelle part;protein complex;vesicle	FlagUBL3CC_Flag;FlagUBL3_Flag
26.5218	27.027	27.3995	28.4361	28.4809	28.4934	25.9949	26.3686	26.2377	33	3	3	73.9	13.4	13.4	49.895	0	80.314	3247800000	36	Q9BQE3;F5H5D3;F8VVB9;F8VRZ4;F8VS66;F8VWV9;F8VX09;F8VRK0;F8VXZ7;F8W0F6	Q9BQE3;F5H5D3	Tubulin alpha-1C chain	TUBA1C	+	cell part;cytoplasm;cytoplasmic microtubule;cytoplasmic part;cytoskeletal part;intracellular membrane-bounded organelle;intracellular organelle;intracellular organelle part;intracellular part;macromolecular complex;membrane-bounded organelle;microtubule;nucleus;organelle;organelle part;protein complex;vesicle	FlagUBL3CC_Flag;FlagUBL3_Flag;FlagUBL3_FlagUBL3CC
31.1586	31.3506	31.4903	32.9397	33.0929	32.737	30.5788	30.1915	30.3148	34	3	0	74.1	6.2	0	50.151	0	106.59	37118000000	45	P68363;P68363-2;C9JDS9	P68363;P68363-2	Tubulin alpha-1B chain	TUBA1B	+	cell part;cytoplasmic microtubule;cytoplasmic part;cytoskeletal part;extracellular membrane-bounded organelle;extracellular organelle;extracellular region part;extracellular vesicular exosome;intracellular organelle part;intracellular part;macromolecular complex;membrane-bounded organelle;membrane-bounded vesicle;microtubule;organelle;organelle part;protein complex;vesicle	FlagUBL3CC_Flag;FlagUBL3_Flag;FlagUBL3_FlagUBL3CC
33.9223	33.9089	33.9768	35.6008	35.5664	35.4928	33.1015	33.1453	33.2983	34	34	1	74.1	74.1	3.1	50.135	0	323.31	275580000000	613	Q71U36;Q71U36-2;Q13748;Q13748-2;F8VQQ4;Q6PEY2	Q71U36;Q71U36-2;Q13748;Q13748-2;F8VQQ4	Tubulin alpha-1A chain;Tubulin alpha-3C/D chain	TUBA1A;TUBA3C	+	cell part;cytoplasm;cytoplasmic microtubule;cytoplasmic part;cytoskeletal part;cytosol;endosome;extracellular membrane-bounded organelle;extracellular organelle;extracellular region part;extracellular vesicular exosome;intracellular membrane-bounded organelle;intracellular organelle;intracellular organelle part;intracellular part;macromolecular complex;membrane-bounded organelle;membrane-bounded …	FlagUBL3CC_Flag;FlagUBL3_Flag;FlagUBL3_FlagUBL3CC
26.5285	26.4523	26.606	26.2946	26.3768	26.4194	26.9795	26.9543	27.0589	8	8	8	0.3	0.3	0.3	3994.6	0	7.5396	1021100000	15	A0A0A0MTS7;Q8WZ42-12;Q8WZ42;Q8WZ42-5;Q8WZ42-2;Q8WZ42-8;Q8WZ42-13;Q8WZ42-11;Q8WZ42-4;Q8WZ42-7;A0A0A0MRA3;Q8WZ42-3;Q8WZ42-10;Q8WZ42-9;H7C1P9;H7C0U7	A0A0A0MTS7;Q8WZ42-12;Q8WZ42;Q8WZ42-5;Q8WZ42-2;Q8WZ42-8;Q8WZ42-13;Q8WZ42-11;Q8WZ42-4;Q8WZ42-7;A0A0A0MRA3;Q8WZ42-3;Q8WZ42-10;Q8WZ42-9	Titin	TTN
25.5939	24.7437	25.5166	26.2692	26.3097	26.2587	24.6997	24.4797	24.4537	11	11	11	27.2	27.2	27.2	74.403	0	26.764	492900000	28	Q14166	Q14166	Tubulin--tyrosine ligase-like protein 12	TTLL12	+		FlagUBL3CC_Flag;FlagUBL3_Flag;FlagUBL3_FlagUBL3CC
NaN	NaN	NaN	25.0843	24.7773	25.654	24.1341	24.4507	23.6282	9	9	9	16.1	16.1	16.1	97.071	0	18.462	249450000	17	P33981;P33981-2;D6RF82;D6REX1;D6RIC6;D6RFY1	P33981;P33981-2	Dual specificity protein kinase TTK	TTK	+	cell part;cytoskeletal part;intracellular non-membrane-bounded organelle;intracellular organelle;intracellular organelle part;intracellular part;membrane;non-membrane-bounded organelle;organelle;organelle part;spindle	Flag_FlagUBL3CC;FlagUBL3_FlagUBL3CC;FlagUBL3_Flag
NaN	NaN	NaN	23.8787	24.4312	24.3446	NaN	NaN	NaN	3	3	3	8.7	8.7	8.7	56.914	0	16.998	84157000	8	Q6NXR4;E5RIH5;E5RHM7	Q6NXR4;E5RIH5	TELO2-interacting protein 2	TTI2	+	cell part;centrosome;cytoplasm;cytoplasmic part;cytoskeletal part;intracellular non-membrane-bounded organelle;intracellular organelle;intracellular organelle part;intracellular part;microtubule organizing center;non-membrane-bounded organelle;nuclear part;nucleoplasm;organelle;organelle part	FlagUBL3_Flag;FlagUBL3_FlagUBL3CC
NaN	NaN	NaN	25.7849	25.7635	25.6961	NaN	NaN	NaN	7	7	7	8.4	8.4	8.4	122.07	0	30.969	246450000	9	O43156	O43156	TELO2-interacting protein 1 homolog	TTI1	+	cell part;cytoplasm;intracellular part;macromolecular complex;protein complex;TORC1 complex;TORC2 complex	FlagUBL3_Flag;FlagUBL3_FlagUBL3CC
NaN	NaN	24.4825	26.08	25.2054	26.421	23.7173	23.5916	24.1066	7	7	7	17.6	17.6	17.6	44.678	0	10.875	354150000	12	O95801	O95801	Tetratricopeptide repeat protein 4	TTC4	+		FlagUBL3_FlagUBL3CC;FlagUBL3_Flag
NaN	NaN	NaN	24.2207	24.0698	23.6633	NaN	NaN	NaN	4	4	4	4.3	4.3	4.3	96.631	0	7.2863	72458000	8	Q6P3X3;F8WCH1	Q6P3X3	Tetratricopeptide repeat protein 27	TTC27	+
NaN	NaN	NaN	22.6097	NaN	NaN	NaN	NaN	NaN	1	1	1	6.4	6.4	6.4	33.429	0.00030451	3.159	33537000	4	Q16762	Q16762	Thiosulfate sulfurtransferase	TST
23.5302	23.8087	NaN	23.2663	23.4047	23.2293	22.8098	24.4889	23.9032	2	2	2	6.4	6.4	6.4	34.325	0.0073996	1.9386	111300000	6	Q9Y5U2;C9JJV1;Q9Y5U2-2;A6NCC9;E9PME3;C9JHT9	Q9Y5U2;C9JJV1;Q9Y5U2-2;A6NCC9;E9PME3;C9JHT9	Protein TSSC4	TSSC4
26.8714	26.7881	26.6535	26.3844	26.4489	26.2086	26.4567	26.6713	26.6819	13	13	13	21.1	21.1	21.1	91.809	0	62.025	900350000	44	Q2NL82;I3L1Q5	Q2NL82	Pre-rRNA-processing protein TSR1 homolog	TSR1
26.2845	26.0336	25.9981	27.3716	27.3129	26.887	28.787	28.7271	28.759	3	3	3	36.4	36.4	36.4	11.896	0	24.745	2594700000	23	B1AH87;P30536	B1AH87;P30536	Translocator protein	TSPO
NaN	NaN	NaN	23.0508	NaN	NaN	NaN	NaN	NaN	2	2	2	10	10	10	30.69	0.0043561	2.156	14897000	2	Q8NG11;Q8NG11-2;H7BXY6;A6NEP9;Q8NG11-3	Q8NG11;Q8NG11-2;H7BXY6;A6NEP9;Q8NG11-3	Tetraspanin-14;Tetraspanin	TSPAN14
NaN	NaN	NaN	23.6424	23.9103	23.6637	NaN	23.3301	23.8727	4	4	4	21.9	21.9	21.9	26.183	0	6.2785	115470000	10	Q15631;E9PGT1;H7C1D4;Q15631-2	Q15631;E9PGT1;H7C1D4	Translin	TSN	+	cell part;cytoplasm;cytoplasmic part;cytosol;intracellular membrane-bounded organelle;intracellular organelle;intracellular part;membrane-bounded organelle;nucleus;organelle
25.42	25.7496	25.7187	26.775	26.8292	26.7054	25.6692	25.4428	25.6077	12	12	12	35.6	35.6	35.6	43.944	0	28.318	731030000	27	Q99816;F5H442;Q99816-2;J3QRU6;J3QKS4	Q99816;F5H442;Q99816-2	Tumor susceptibility gene 101 protein	TSG101	+	cell part;cytoplasm;cytoplasmic part;early endosome;endosomal part;endosome;endosome membrane;ESCRT I complex;extracellular membrane-bounded organelle;extracellular organelle;extracellular region part;extracellular vesicular exosome;intracellular membrane-bounded organelle;intracellular non-membrane-bounded organelle;intracellular organelle;intracellular organelle part;intracellular part;late end…	FlagUBL3_Flag;FlagUBL3_FlagUBL3CC
NaN	NaN	NaN	26.1037	25.9986	26.0913	NaN	NaN	NaN	11	11	11	9.5	9.5	9.5	200.61	0	33.709	296980000	18	P49815;P49815-3;P49815-4;H3BMQ0;P49815-6;P49815-5;P49815-2;P49815-7;H3BQK4;Q5HYF7;P49815-8	P49815;P49815-3;P49815-4;H3BMQ0;P49815-6;P49815-5;P49815-2;P49815-7	Tuberin	TSC2	+	caveola;cell body;cell part;cell projection;cell projection part;cytoplasm;cytoplasmic part;cytoskeleton;cytosol;cytosolic part;dendrite;Golgi apparatus;growth cone;intracellular membrane-bounded organelle;intracellular non-membrane-bounded organelle;intracellular organelle;intracellular part;macromolecular complex;membrane;membrane part;membrane raft;membrane-bounded organelle;neuron projection;…	FlagUBL3_Flag;FlagUBL3_FlagUBL3CC
NaN	NaN	NaN	23.7995	23.8682	24.3544	23.058	NaN	NaN	7	7	7	2.6	2.6	2.6	437.6	0	14.872	92959000	9	Q9Y4A5;H0Y4W2;F2Z2U4;Q9Y4A5-2	Q9Y4A5;H0Y4W2;F2Z2U4;Q9Y4A5-2	Transformation/transcription domain-associated protein	TRRAP	+	cell part;chromatin remodeling complex;chromosomal part;cytoplasmic part;Golgi apparatus;H4/H2A histone acetyltransferase complex;histone acetyltransferase complex;intracellular membrane-bounded organelle;intracellular organelle;intracellular organelle part;intracellular part;macromolecular complex;membrane-bounded organelle;NuA4 histone acetyltransferase complex;nuclear chromosome part;nuclear p…	FlagUBL3_Flag
24.5107	24.2671	24.2079	25.9811	25.9124	26.0575	23.9736	23.8329	23.9142	7	7	7	13.4	13.4	13.4	60.67	0	10.282	362860000	17	P10155;P10155-5;P10155-3;P10155-4;H0Y9N5;P10155-2;G5E9R9	P10155;P10155-5;P10155-3;P10155-4	60 kDa SS-A/Ro ribonucleoprotein	TROVE2	+	cell part;cytoplasm;intracellular organelle part;intracellular part;macromolecular complex;nuclear part;nucleoplasm;organelle part;ribonucleoprotein complex	FlagUBL3CC_Flag;FlagUBL3_Flag;FlagUBL3_FlagUBL3CC
23.4057	23.1039	23.3641	23.0229	22.9041	NaN	NaN	23.743	23.0424	4	4	4	18.3	18.3	18.3	31.381	0	7.4082	64500000	4	Q96FX7;H0Y2Q1	Q96FX7;H0Y2Q1	tRNA (adenine(58)-N(1))-methyltransferase catalytic subunit TRMT61A	TRMT61A
23.3254	23.2293	23.114	22.9824	23.0912	23.0654	23.5059	23.3507	23.3254	3	3	3	8.5	8.5	8.5	55.799	0	6.404	87214000	8	Q9UJA5;Q9UJA5-4;Q9UJA5-3;Q9UJA5-2	Q9UJA5;Q9UJA5-4;Q9UJA5-3;Q9UJA5-2	tRNA (adenine(58)-N(1))-methyltransferase non-catalytic subunit TRM6	TRMT6
NaN	NaN	NaN	23.6843	23.8618	23.8412	23.4839	23.2987	23.3226	2	2	2	6.5	6.5	6.5	81.746	0	4.1581	104790000	8	Q7Z2T5;Q7Z2T5-2	Q7Z2T5;Q7Z2T5-2	TRMT1-like protein	TRMT1L	+		FlagUBL3_FlagUBL3CC
25.344	25.141	25.5344	25.534	25.634	25.3972	25.0027	25.1889	25.1312	4	4	4	36.8	36.8	36.8	14.199	0	8.8539	376990000	22	Q9UI30;F5GX77;Q9UI30-2;F5GYQ2	Q9UI30;F5GX77;Q9UI30-2	Multifunctional methyltransferase subunit TRM112-like protein	TRMT112
NaN	23.9676	NaN	24.0767	24.1491	24.0135	23.2534	23.4777	23.8932	3	3	3	10.2	10.2	10.2	47.346	0	5.6026	136940000	6	Q7L0Y3;C9JVB6	Q7L0Y3;C9JVB6	Mitochondrial ribonuclease P protein 1	TRMT10C	+	cell part;cytoplasmic part;intracellular membrane-bounded organelle;intracellular non-membrane-bounded organelle;intracellular organelle;intracellular organelle part;intracellular part;membrane-bounded organelle;mitochondrial nucleoid;mitochondrial part;mitochondrion;non-membrane-bounded organelle;nuclear part;nucleoid;nucleoplasm;organelle;organelle part
26.695	26.7828	26.331	26.3777	26.5311	26.5695	27.3719	27.4172	27.3416	17	17	17	54.4	54.4	54.4	50.287	0	65.8	1190000000	60	Q15654;A0A0D9SFS2;H7BZE2;Q15654-3;Q15654-2	Q15654;A0A0D9SFS2	Thyroid receptor-interacting protein 6	TRIP6
NaN	NaN	NaN	NaN	NaN	NaN	22.8146	NaN	NaN	2	2	2	4.1	4.1	4.1	66.145	0.0071599	1.9583	22644000	1	Q15650;H0YL91	Q15650;H0YL91	Activating signal cointegrator 1	TRIP4
26.7581	26.6321	26.3837	28.7502	28.8463	28.4853	24.6073	25.2009	25.4445	19	19	19	52.1	52.1	52.1	48.55	0	117.6	2156800000	70	Q15645;H0YAL2;Q15645-2	Q15645	Pachytene checkpoint protein 2 homolog	TRIP13	+	cell part;germ cell nucleus;intracellular membrane-bounded organelle;intracellular organelle;intracellular part;male germ cell nucleus;membrane-bounded organelle;nucleus;organelle	FlagUBL3CC_Flag;FlagUBL3_Flag;FlagUBL3_FlagUBL3CC
NaN	NaN	NaN	23.9266	24.0436	24.2634	23.2084	23.4179	23.5982	5	5	5	3.7	3.7	3.7	220.43	0	8.269	129840000	7	Q14669;Q14669-3;Q14669-4;Q14669-2;H7C2Y1	Q14669;Q14669-3;Q14669-4;Q14669-2	E3 ubiquitin-protein ligase TRIP12	TRIP12	+	cell part;cytoplasm;intracellular membrane-bounded organelle;intracellular organelle;intracellular organelle part;intracellular part;membrane-bounded organelle;nuclear part;nucleoplasm;nucleus;organelle;organelle part
25.9389	25.6916	25.7788	24.768	24.6651	24.7413	25.1448	25.1042	24.9323	8	8	8	17.5	17.5	17.5	68.351	0	13.977	307530000	24	Q15642;Q15642-2;Q15642-3;W4VSQ9;Q15642-4;M0R0F9;M0R2H7;Q15642-5	Q15642;Q15642-2;Q15642-3;W4VSQ9;Q15642-4;M0R0F9;M0R2H7;Q15642-5	Cdc42-interacting protein 4	TRIP10
26.4182	25.417	25.3755	24.6125	25.0416	25.4179	26.7243	26.7638	26.9261	15	14	14	6.1	5.8	5.8	261.37	0	25.918	674530000	38	Q9H2D6;Q9H2D6-5;Q9H2D6-7;Q9H2D6-3;Q9H2D6-2;Q9H2D6-6;F6WYE2;H0Y5J9;F6TR96;F6WMF4	Q9H2D6;Q9H2D6-5;Q9H2D6-7;Q9H2D6-3;Q9H2D6-2;Q9H2D6-6;F6WYE2;H0Y5J9	TRIO and F-actin-binding protein	TRIOBP
25.7281	25.6955	25.6787	25.6148	26.1077	25.5552	25.3774	25.3503	25.1495	16	16	13	6.5	6.5	5.4	341.59	0	25.587	488040000	33	O75962-4;O75962;E7EWP2;O75962-5;O75962-2;E7EPJ7;F5H228;A0A087X139;O75962-3	O75962-4;O75962;E7EWP2;O75962-5;O75962-2;E7EPJ7;F5H228	Triple functional domain protein	TRIO
24.2912	25.0436	24.7407	24.4183	24.3914	24.268	24.7933	24.529	24.9713	10	10	10	18.3	18.3	18.3	81.487	0	17.904	268890000	23	Q9BRZ2;C9JI91;Q9BRZ2-2;Q9BRZ2-3	Q9BRZ2	E3 ubiquitin-protein ligase TRIM56	TRIM56
24.2794	24.3135	24.2965	25.5819	25.6428	25.5027	24.1976	24.1981	24.236	7	7	7	12.4	12.4	12.4	71.988	0	64.163	302710000	14	Q13049;Q5JVY0	Q13049	E3 ubiquitin-protein ligase TRIM32	TRIM32	+	cell part;contractile fiber part;cytoplasm;cytoplasmic part;cytoskeletal part;cytosol;intracellular membrane-bounded organelle;intracellular organelle;intracellular organelle part;intracellular part;macromolecular complex;membrane-bounded organelle;muscle myosin complex;myosin complex;myosin filament;myosin II complex;nucleus;organelle;organelle part;protein complex;striated muscle myosin thick f…	FlagUBL3_Flag;FlagUBL3_FlagUBL3CC
NaN	NaN	NaN	NaN	NaN	20.3052	NaN	NaN	NaN	1	1	1	1.3	1.3	1.3	80.829	0.0080311	1.8144	15321000	2	O75382;E9PMK8;O75382-4;O75382-2	O75382;E9PMK8;O75382-4;O75382-2	Tripartite motif-containing protein 3	TRIM3
27.1155	26.7992	26.9226	26.704	26.7478	26.7318	26.6207	26.5588	26.7793	17	17	17	27.8	27.8	27.8	88.549	0	55.924	1075500000	65	Q13263;Q13263-2;M0R0K9;M0R2I3;M0R3C0	Q13263;Q13263-2	Transcription intermediary factor 1-beta	TRIM28
NaN	NaN	NaN	NaN	NaN	NaN	23.385	23.7387	23.521	3	3	3	8.2	8.2	8.2	58.489	0	6.6953	53229000	7	P14373;P14373-2;H0Y551	P14373;P14373-2	Zinc finger protein RFP	TRIM27
23.8381	23.5841	23.4726	23.5059	23.2501	23.366	NaN	23.661	23.5773	4	4	4	8.2	8.2	8.2	62.165	0	5.2617	78486000	11	Q12899;A2AE48;A0A0G2JIW2;A2AE50;Q5SPU2	Q12899;A2AE48;A0A0G2JIW2	Tripartite motif-containing protein 26	TRIM26
29.0102	28.7347	28.9539	27.8442	27.8615	27.8561	27.9059	28.1428	28.149	23	23	23	39.2	39.2	39.2	70.973	0	266.61	2574900000	92	Q14258	Q14258	E3 ubiquitin/ISG15 ligase TRIM25	TRIM25
25.4009	NaN	NaN	NaN	NaN	NaN	NaN	NaN	NaN	1	1	1	1.7	1.7	1.7	64.066	0.0043644	2.1683	361770000	7	P36406;P36406-3;P36406-2	P36406;P36406-3;P36406-2	E3 ubiquitin-protein ligase TRIM23	TRIM23
31.0669	31.2204	31.2471	29.8611	29.8855	30.0559	31.11	31.0264	31.0474	30	30	30	61.5	61.5	61.5	54.169	0	244.32	16013000000	252	P19474;P19474-2;H0YDP8	P19474;P19474-2	E3 ubiquitin-protein ligase TRIM21	TRIM21
NaN	NaN	NaN	NaN	23.1656	23.0686	NaN	NaN	NaN	3	3	3	7.7	7.7	7.7	49.772	0	3.6841	52042000	3	Q14142;Q14142-3;Q14142-2	Q14142;Q14142-3	Tripartite motif-containing protein 14	TRIM14
24.0159	23.7027	23.9631	25.1202	24.2797	24.7706	23.0189	NaN	22.9194	4	4	4	19.1	19.1	19.1	20.783	0	4.6114	144440000	9	Q8IUR0;M0QZQ8	Q8IUR0;M0QZQ8	Trafficking protein particle complex subunit 5	TRAPPC5	+	cell part;cytoplasmic part;endoplasmic reticulum;Golgi apparatus;Golgi apparatus part;intracellular membrane-bounded organelle;intracellular organelle;intracellular organelle part;intracellular part;macromolecular complex;membrane-bounded organelle;organelle;organelle part;protein complex;TRAPP complex	FlagUBL3CC_Flag;FlagUBL3_Flag;FlagUBL3_FlagUBL3CC
NaN	NaN	24.5606	26.5631	26.4161	25.9033	NaN	NaN	NaN	5	5	5	23.3	23.3	23.3	20.274	0	4.9977	374150000	9	O43617;O43617-2;A0A087WWM0;A0A087WYS5;A6NKE1	O43617;O43617-2;A0A087WWM0;A0A087WYS5	Trafficking protein particle complex subunit 3	TRAPPC3	+	cell part;cytoplasmic part;cytosol;endoplasmic reticulum;Golgi apparatus;Golgi apparatus part;Golgi membrane;intracellular membrane-bounded organelle;intracellular organelle;intracellular organelle part;intracellular part;macromolecular complex;membrane;membrane-bounded organelle;organelle;organelle membrane;organelle part;protein complex;TRAPP complex	FlagUBL3_Flag;FlagUBL3_FlagUBL3CC
NaN	NaN	NaN	25.1918	24.9552	24.8052	24.2868	24.1688	24.3486	7	7	7	12.2	12.2	12.2	80.109	0	13.992	229450000	8	Q12931;Q12931-2;I3L0K7;I3L239;I3L253	Q12931;Q12931-2;I3L0K7	Heat shock protein 75 kDa, mitochondrial	TRAP1	+	cell part;cytoplasmic part;extracellular membrane-bounded organelle;extracellular organelle;extracellular region part;extracellular vesicular exosome;intracellular membrane-bounded organelle;intracellular organelle;intracellular organelle lumen;intracellular organelle part;intracellular part;lipid particle;membrane;membrane-bounded organelle;membrane-bounded vesicle;membrane-enclosed lumen;mitoch…	Flag_FlagUBL3CC;FlagUBL3_FlagUBL3CC;FlagUBL3_Flag
NaN	NaN	NaN	24.7448	24.8284	24.7551	22.8146	23.1473	NaN	4	4	4	11.6	11.6	11.6	43.327	0	5.8737	153750000	10	Q15035	Q15035	Translocating chain-associated membrane protein 2	TRAM2	+	cell part;integral to membrane;intrinsic to membrane;membrane part	FlagUBL3_FlagUBL3CC;FlagUBL3_Flag
24.8142	24.2693	24.5026	25.8166	25.9269	25.8568	24.3155	24.6463	24.6951	5	5	5	14.4	14.4	14.4	43.071	0	20.563	377600000	21	Q15629;G3XAN4;Q15629-2	Q15629;G3XAN4;Q15629-2	Translocating chain-associated membrane protein 1	TRAM1	+	cell part;cytoplasmic part;endoplasmic reticulum;endoplasmic reticulum membrane;endoplasmic reticulum part;integral to membrane;intracellular membrane-bounded organelle;intracellular organelle;intracellular organelle part;intracellular part;intrinsic to membrane;membrane;membrane part;membrane-bounded organelle;organelle;organelle membrane;organelle part	FlagUBL3_FlagUBL3CC;FlagUBL3_Flag
22.9728	NaN	NaN	23.2888	23.2917	22.8636	24.0775	23.2121	23.3992	4	4	4	9.4	9.4	9.4	55.859	0	7.9329	95327000	5	Q12933;Q12933-4;Q12933-3;Q12933-2;B1AMX7;B1AMX8	Q12933;Q12933-4;Q12933-3;Q12933-2	TNF receptor-associated factor 2	TRAF2
23.6253	23.7006	NaN	23.3886	23.7602	23.3836	24.1045	24.0167	23.9125	3	3	3	7	7	7	46.163	0	8.2901	129370000	9	Q13077;Q13077-2	Q13077;Q13077-2	TNF receptor-associated factor 1	TRAF1
NaN	NaN	NaN	23.4193	23.7063	23.6161	NaN	NaN	NaN	4	4	4	16	16	16	34.247	0	17.107	53970000	9	Q15628;Q15628-2	Q15628;Q15628-2	Tumor necrosis factor receptor type 1-associated DEATH domain protein	TRADD	+	cell part;cytoplasm;cytoplasmic part;cytoskeleton;cytosol;death-inducing signaling complex;intracellular membrane-bounded organelle;intracellular non-membrane-bounded organelle;intracellular organelle;intracellular part;macromolecular complex;membrane part;membrane raft;membrane-bounded organelle;non-membrane-bounded organelle;nucleus;organelle;plasma membrane part;protein complex;receptor complex	FlagUBL3_FlagUBL3CC
27.6359	27.7272	27.2768	26.645	26.547	26.6151	29.1206	29.0403	29.2112	12	12	10	43.1	43.1	39.6	33.665	0	53.086	2963600000	73	P62995;P62995-3;H7BXF3;H7C2L4;P62995-2	P62995;P62995-3;H7BXF3	Transformer-2 protein homolog beta	TRA2B
25.7952	26.0186	25.8278	25.2796	25.0848	25.1627	27.6179	27.2793	27.3622	9	7	7	30.5	27	27	32.688	0	34.805	920010000	27	Q13595;Q13595-4;Q13595-3;Q13595-2;F8WEH2	Q13595;Q13595-4;Q13595-3;Q13595-2	Transformer-2 protein homolog alpha	TRA2A
24.5112	24.3978	24.2087	23.6668	23.8006	23.8221	25.364	24.9712	25.0066	9	9	9	16.1	16.1	16.1	85.652	0	11.859	224350000	14	Q9ULW0;Q9ULW0-2	Q9ULW0;Q9ULW0-2	Targeting protein for Xklp2	TPX2
24.9735	24.6078	24.9783	24.4081	24.6904	24.3851	24.2235	24.2931	24.6	5	5	5	25.6	25.6	25.6	19.595	0	8.9369	217440000	12	P13693;Q5W0H4;A0A0B4J2C3;J3KPG2;E9PJF7;P13693-2;Q56UQ5;Q9HAU6;H0YCX0	P13693;Q5W0H4;A0A0B4J2C3;J3KPG2;E9PJF7;P13693-2	Translationally-controlled tumor protein	TPT1
27.4674	27.332	27.4884	26.5902	26.568	26.5806	27.2668	27.2077	27.2394	31	31	31	18.2	18.2	18.2	267.29	0	74.402	1283300000	96	P12270;P12270-2;Q5SWX9	P12270	Nucleoprotein TPR	TPR
NaN	NaN	NaN	23.5891	23.5815	23.4167	NaN	NaN	NaN	3	3	3	7.1	7.1	7.1	61.247	0	4.8832	81018000	10	O14773;A0A0C4DGZ9;O14773-2	O14773;A0A0C4DGZ9;O14773-2	Tripeptidyl-peptidase 1	TPP1	+	cell part;cytoplasmic membrane-bounded vesicle;cytoplasmic part;cytoplasmic vesicle;extracellular membrane-bounded organelle;extracellular organelle;extracellular region part;extracellular vesicular exosome;intracellular membrane-bounded organelle;intracellular organelle;intracellular organelle lumen;intracellular organelle part;intracellular part;lysosomal lumen;lysosome;lytic vacuole;melanosome…
29.9445	29.6964	29.7668	28.5641	28.5093	28.803	31.4455	30.9012	30.9331	30	20	11	73.4	50.8	21.4	28.521	0	101.75	11685000000	157	P67936;K7EMU5;K7EPV9;K7EPB9	P67936	Tropomyosin alpha-4 chain	TPM4
24.4772	24.2807	24.4177	23.2452	23.2959	23.7666	27.7255	26.8606	26.9682	25	6	6	61.3	15.8	15.8	32.722	0	60.431	693670000	21	P67936-2;K7ENT6;K7ERG3;K7ELP0	P67936-2;K7ENT6;K7ERG3	Tropomyosin alpha-4 chain	TPM4
31.2379	31.028	31.0539	29.907	29.9676	30.1664	32.7282	32.2138	32.3371	38	38	0	81	81	0	29.032	0	260.68	30509000000	262	P06753-2;A0A087WWU8;Q5HYB6;P06753-3;P06753-6;Q5VU61;D6R904;D6RFM2	P06753-2;A0A087WWU8;Q5HYB6;P06753-3;P06753-6;Q5VU61		TPM3;DKFZp686J1372
NaN	23.956	23.9908	23.3573	23.5547	23.4009	24.9078	26.3723	NaN	30	2	0	63.2	7.7	0	33.222	0	3.5837	268410000	4	J3KN67;K7EP68;H0YKP3;H0YLS7;H0YKZ6;D6RGJ6;A0A087WTJ7	J3KN67		TPM3
29.2978	28.886	29.0795	28.059	27.7813	28.2316	31.2623	30.7509	30.7786	29	23	6	68.5	54.8	15.3	28.747	0	92.636	10477000000	111	H7BYY1;F5H7S3;B7Z596;P09493-2;P09493-5;H0YK48;H0YKX5;H0YL42;H0YNC7;H0YL52;H0YK20;H0YL80;H0YN06	H7BYY1;F5H7S3;B7Z596;P09493-2;P09493-5;H0YK48;H0YKX5;H0YL42;H0YNC7;H0YL52		TPM1
25.4408	24.5724	25.0155	24.5565	24.5652	24.27	24.3676	24.6464	24.6494	6	6	6	24.8	24.8	24.8	30.791	0	9.6554	227320000	19	P60174;P60174-1;P60174-4;U3KPZ0;U3KQF3	P60174;P60174-1;P60174-4	Triosephosphate isomerase	TPI1
NaN	NaN	25.5194	NaN	24.4941	24.1831	23.4169	NaN	23.8525	3	3	3	16	16	16	22.237	0	5.4649	139540000	15	O43399;O43399-2;O43399-4;O43399-3;O43399-5;O43399-7;A0A087WYR3;O43399-6;A0A087WZ51	O43399;O43399-2;O43399-4;O43399-3;O43399-5;O43399-7;A0A087WYR3;O43399-6;A0A087WZ51	Tumor protein D54	TPD52L2
NaN	NaN	NaN	23.762	23.6776	23.5787	23.8818	23.8247	23.4502	3	3	3	18.6	18.6	18.6	28.16	0	7.1741	115780000	6	Q96S44;Q5JZ02	Q96S44	TP53-regulating kinase	TP53RK	+	cell part;cytoplasmic part;cytosol;EKC/KEOPS complex;intracellular membrane-bounded organelle;intracellular organelle;intracellular part;macromolecular complex;membrane;membrane-bounded organelle;nucleus;organelle;protein complex	FlagUBL3_FlagUBL3CC;Flag_FlagUBL3CC
26.8278	26.8168	26.4737	26.2204	26.1509	26.1385	26.7023	26.7066	26.8409	8	8	8	26.2	26.2	26.2	43.653	0	54.164	865070000	38	P04637;P04637-4;J3KP33;A0A087WZU8;P04637-5;P04637-6;P04637-2;P04637-3;P04637-7;E7EMR6;A0A087X1Q1;E7EQX7;E7ESS1;P04637-8;P04637-9;E9PCY9;S4R334;A0A087WXZ1;A0A087WT22;E9PFT5	P04637;P04637-4;J3KP33;A0A087WZU8;P04637-5;P04637-6;P04637-2;P04637-3;P04637-7;E7EMR6;A0A087X1Q1;E7EQX7	Cellular tumor antigen p53	TP53
23.228	23.097	23.1133	22.9198	NaN	NaN	22.5958	22.8147	22.8495	2	2	2	3.7	3.7	3.7	66.194	0.00030257	3.1009	51791000	5	O94842;O94842-3;O94842-2;O94900;O15405;O15405-2	O94842;O94842-3;O94842-2;O94900;O15405;O15405-2	TOX high mobility group box family member 4;Thymocyte selection-associated high mobility group box protein TOX;TOX high mobility group box family member 3	TOX4;TOX;TOX3
24.8431	24.346	24.5071	26.1244	26.2659	26.1233	24.4775	24.4521	24.4195	9	9	9	28.1	28.1	28.1	46.914	0	21.771	438980000	28	Q9NXH8	Q9NXH8	Torsin-4A	TOR4A	+	cell part;integral to membrane;intrinsic to membrane;membrane part	FlagUBL3_Flag;FlagUBL3_FlagUBL3CC
NaN	NaN	NaN	21.4263	NaN	NaN	NaN	NaN	NaN	2	2	2	6	6	6	46.198	0.0054054	2.087	12787000	3	Q9H497;Q5W0C6;Q9H497-2	Q9H497;Q5W0C6;Q9H497-2	Torsin-3A	TOR3A
NaN	NaN	NaN	21.5341	NaN	NaN	NaN	NaN	NaN	1	1	1	5	5	5	35.714	0.0078309	1.8704	9665400	3	Q5JU69	Q5JU69	Torsin-2A	TOR2A
NaN	NaN	NaN	24.1353	24.3285	24.2095	22.9033	22.6893	NaN	2	2	2	8	8	8	37.978	0	3.4252	104180000	6	O14657;H0Y7C8	O14657;H0Y7C8	Torsin-1B	TOR1B	+	cell part;cytoplasmic part;endoplasmic reticulum;endoplasmic reticulum lumen;endoplasmic reticulum part;envelope;extracellular membrane-bounded organelle;extracellular organelle;extracellular region part;extracellular vesicular exosome;intracellular membrane-bounded organelle;intracellular organelle;intracellular organelle lumen;intracellular organelle part;intracellular part;membrane;membrane-bo…	FlagUBL3_Flag;FlagUBL3_FlagUBL3CC
24.4919	24.9458	NaN	26.1919	26.1747	26.26	24.2005	23.8171	24.1265	8	7	7	24.7	22.6	22.6	51.263	0	21.224	411780000	16	Q8NFQ8	Q8NFQ8	Torsin-1A-interacting protein 2	TOR1AIP2	+	cell part;cytoplasm;cytoplasmic part;endoplasmic reticulum;endoplasmic reticulum membrane;endoplasmic reticulum part;integral to membrane;intracellular membrane-bounded organelle;intracellular organelle;intracellular organelle part;intracellular part;intrinsic to membrane;membrane;membrane part;membrane-bounded organelle;nuclear membrane;nuclear part;nucleus;organelle;organelle membrane;organelle…	FlagUBL3_Flag;FlagUBL3_FlagUBL3CC
25.5261	25.0737	25.1711	25.7377	25.6776	25.5506	24.8051	24.9169	24.6556	8	8	1	19.4	19.4	2.5	67.821	0	14.43	384200000	27	J3KN66;Q5JTV8-3;Q5JTV8-2	J3KN66;Q5JTV8-3;Q5JTV8-2	Torsin-1A-interacting protein 1	TOR1AIP1	+	cell part;integral to membrane;intracellular membrane-bounded organelle;intracellular organelle;intracellular organelle part;intracellular part;intrinsic to membrane;membrane;membrane part;membrane-bounded organelle;nuclear inner membrane;nuclear membrane;nuclear part;nucleus;organelle;organelle inner membrane;organelle membrane;organelle part	FlagUBL3CC_Flag;FlagUBL3_Flag
NaN	NaN	NaN	NaN	22.1051	NaN	NaN	NaN	NaN	1	1	1	3	3	3	37.808	0.0040972	2.1766	12399000	3	O14656	O14656	Torsin-1A	TOR1A
24.2288	24.1674	24.0459	24.3348	24.0459	24.4758	25.107	25.1043	24.6821	7	7	7	8.3	8.3	8.3	112.37	0	13.124	252580000	20	Q13472;Q13472-3;Q13472-2;O95985;K7EMT6;H7C4B0;H0Y6W0;O95985-3;O95985-2	Q13472;Q13472-3;Q13472-2	DNA topoisomerase 3-alpha	TOP3A
22.8765	NaN	NaN	NaN	NaN	NaN	NaN	NaN	NaN	2	2	2	1.6	1.6	1.6	174.38	0.00030675	3.213	22953000	2	P11388;P11388-2;P11388-3;P11388-4;Q02880;Q02880-2;E9PCY5	P11388;P11388-2;P11388-3;P11388-4;Q02880;Q02880-2;E9PCY5	DNA topoisomerase 2-alpha;DNA topoisomerase 2-beta;DNA topoisomerase 2	TOP2A;TOP2B
28.8291	29.6469	28.8476	28.046	27.9523	27.9953	28.964	29.0266	28.9575	22	22	19	32.7	32.7	29.5	90.725	0	87.874	3826300000	112	P11387;E5RIC7;H0YAR3;E5RJ95;E5RFS0	P11387	DNA topoisomerase 1	TOP1
NaN	NaN	NaN	25.2117	25.2925	25.1834	NaN	NaN	NaN	9	9	9	8.9	8.9	8.9	150.93	0	21.498	166180000	18	Q96HA7;Q96HA7-2;A0A087X1F6	Q96HA7;Q96HA7-2;A0A087X1F6	Tonsoku-like protein	TONSL	+	cell part;chromosomal part;cytoplasm;intracellular organelle part;intracellular part;nuclear chromosome part;nuclear part;nuclear replication fork;nucleoplasm;organelle part;replication fork	FlagUBL3_Flag;FlagUBL3_FlagUBL3CC
NaN	25.1242	25.5084	26.6865	26.7129	26.5769	25.198	25.2576	24.9933	10	10	10	27.6	27.6	27.6	67.454	0	28.42	585630000	24	O94826	O94826	Mitochondrial import receptor subunit TOM70	TOMM70A	+	cell part;cytoplasmic part;extracellular membrane-bounded organelle;extracellular organelle;extracellular region part;extracellular vesicular exosome;integral to membrane;intracellular membrane-bounded organelle;intracellular organelle;intracellular organelle part;intracellular part;intrinsic to membrane;macromolecular complex;membrane;membrane part;membrane-bounded organelle;membrane-bounded ves…
27.6595	NaN	NaN	NaN	NaN	NaN	NaN	NaN	NaN	1	1	1	30.9	30.9	30.9	6.2484	0	5.8826	1071900000	15	Q9P0U1;B5MD00	Q9P0U1;B5MD00	Mitochondrial import receptor subunit TOM7 homolog	TOMM7
NaN	NaN	NaN	NaN	25.4291	NaN	24.0724	24.15	NaN	2	2	2	29.4	29.4	29.4	6.0352	0.008054	1.8365	187250000	6	Q8N4H5;F8W8Z9;Q8N4H5-3;Q8N4H5-2	Q8N4H5;F8W8Z9;Q8N4H5-3;Q8N4H5-2	Mitochondrial import receptor subunit TOM5 homolog	TOMM5
23.7924	NaN	22.532	25.4587	28.2103	28.2642	22.4806	22.4358	22.2289	12	12	12	55.1	55.1	55.1	37.893	0	79.977	1023100000	35	O96008;O96008-2;K7EKG4;K7EJ57	O96008;O96008-2;K7EKG4;K7EJ57	Mitochondrial import receptor subunit TOM40 homolog	TOMM40	+	cell part;cytoplasm;cytoplasmic part;extracellular membrane-bounded organelle;extracellular organelle;extracellular region part;extracellular vesicular exosome;integral to membrane;integral to mitochondrial membrane;integral to mitochondrial outer membrane;integral to organelle membrane;intracellular membrane-bounded organelle;intracellular organelle;intracellular organelle part;intracellular par…	FlagUBL3_Flag;FlagUBL3_FlagUBL3CC
27.5937	27.4408	27.3939	26.8551	26.8673	26.9085	26.7813	27.1327	26.9346	12	12	12	48.2	48.2	48.2	34.559	0	52.987	1217900000	79	Q15785	Q15785	Mitochondrial import receptor subunit TOM34	TOMM34
NaN	NaN	23.9882	26.3219	26.4414	26.1636	23.1721	23.8898	23.8331	4	4	4	42.3	42.3	42.3	15.521	0	19.74	421430000	25	Q9NS69	Q9NS69	Mitochondrial import receptor subunit TOM22 homolog	TOMM22	+	cell part;cytoplasmic part;integral to membrane;intracellular membrane-bounded organelle;intracellular organelle;intracellular organelle part;intracellular part;intrinsic to membrane;macromolecular complex;membrane;membrane part;membrane-bounded organelle;mitochondrial inner membrane;mitochondrial membrane;mitochondrial membrane part;mitochondrial outer membrane translocase complex;mitochondrial …	FlagUBL3_FlagUBL3CC;FlagUBL3_Flag
27.8064	28.0508	28.55	26.9545	27.4051	27.2209	27.4811	26.6026	27.3634	4	4	4	35.9	35.9	35.9	16.298	0	75.84	1854100000	18	Q15388	Q15388	Mitochondrial import receptor subunit TOM20 homolog	TOMM20
25.4718	24.3671	24.128	25.8197	25.8991	26.0073	27.8947	27.943	27.7219	19	19	19	41.8	41.8	41.8	55.556	0	114.3	1337200000	55	Q6ZVM7;Q6ZVM7-5;Q6ZVM7-2;Q6ZVM7-3;B7Z2U2;F5H3S6;Q6ZVM7-4;K7ENB0	Q6ZVM7;Q6ZVM7-5;Q6ZVM7-2;Q6ZVM7-3;B7Z2U2	TOM1-like protein 2	TOM1L2
24.94	24.6546	24.8849	25.2599	25.1605	25.4059	26.5087	26.6559	26.7098	11	11	11	29.9	29.9	29.9	53.818	0	47.437	642020000	34	O60784;O60784-2;O60784-4;O60784-3;B0QY01;Q6UW50;V9GZ68;V9GYF4;B0QY02;H7BYN7;F8WB30;F8WAW7;F8WE29;F8WBB0	O60784;O60784-2;O60784-4;O60784-3;B0QY01	Target of Myb protein 1	TOM1
25.1663	25.0852	24.9851	25.6582	25.5077	25.9551	26.6668	26.7019	26.8677	5	5	5	21.9	21.9	21.9	30.281	0	11.804	697790000	23	Q9H0E2;E9PP67;E9PQ25;F2Z2Y8;E7EN89;E9PNS3;Q9H0E2-2	Q9H0E2;E9PP67;E9PQ25;F2Z2Y8;E7EN89	Toll-interacting protein	TOLLIP
NaN	23.4821	NaN	23.8254	24.2066	23.4282	NaN	NaN	NaN	6	6	6	15.1	15.1	15.1	56.547	0	8.6939	88259000	10	Q96GM8;Q96GM8-2	Q96GM8;Q96GM8-2	Target of EGR1 protein 1	TOE1	+	cell part;intracellular membrane-bounded organelle;intracellular non-membrane-bounded organelle;intracellular organelle;intracellular organelle part;intracellular part;membrane-bounded organelle;non-membrane-bounded organelle;nuclear body;nuclear part;nuclear speck;nucleolus;nucleoplasm;nucleoplasm part;nucleus;organelle;organelle part	FlagUBL3CC_Flag;FlagUBL3_Flag
NaN	NaN	NaN	NaN	23.8198	23.3977	23.2593	22.8162	23.0084	4	4	4	3.7	3.7	3.7	155.26	0	4.723	88876000	9	Q68CZ2;Q68CZ2-2;Q9HBL0;Q63HR2;Q63HR2-4;H0Y4U1;E9PCX8;F8VV64;A0A087WWW7;E9PGF5;E9PF55;Q63HR2-5;Q63HR2-2;Q63HR2-6	Q68CZ2;Q68CZ2-2	Tensin-3	TNS3
NaN	NaN	NaN	NaN	NaN	22.3668	22.6542	22.7161	22.9754	2	2	2	2	2	2	194	0.0025744	2.5346	37327000	4	Q9UPQ9;Q9UPQ9-1;H0Y720	Q9UPQ9;Q9UPQ9-1;H0Y720	Trinucleotide repeat-containing gene 6B protein	TNRC6B
23.2208	NaN	21.4047	30.4336	30.8341	30.6794	21.8674	21.7605	21.8191	26	26	26	38.8	38.8	38.8	104.2	0	323.31	7122300000	86	Q9Y5L0;Q9Y5L0-3;C9J7E5;Q9Y5L0-1;Q9Y5L0-5;E9PFH4	Q9Y5L0;Q9Y5L0-3;C9J7E5;Q9Y5L0-1;Q9Y5L0-5;E9PFH4	Transportin-3	TNPO3	+	cell part;cytoplasm;intracellular membrane-bounded organelle;intracellular organelle;intracellular part;membrane-bounded organelle;nucleus;organelle	FlagUBL3_Flag;FlagUBL3_FlagUBL3CC
NaN	NaN	NaN	26.4744	26.3721	26.1518	NaN	NaN	NaN	16	9	9	23.1	16	16	100.41	0	19.521	358010000	14	O14787-2;O14787;A0A075B780;K7ESC1;K7ENW1;K7EMA3;K7ESG1	O14787-2;O14787;A0A075B780	Transportin-2	TNPO2	+	cell part;cytoplasm;intracellular membrane-bounded organelle;intracellular organelle;intracellular part;membrane-bounded organelle;nucleus;organelle	FlagUBL3_Flag;FlagUBL3_FlagUBL3CC
27.1451	26.9632	26.387	31.6024	31.7611	31.5832	26.2468	26.396	26.269	31	31	24	40.2	40.2	33.2	102.35	0	323.31	15005000000	124	Q92973;Q92973-2;Q92973-3;S4R398;E7EW37	Q92973;Q92973-2;Q92973-3	Transportin-1	TNPO1	+	cell part;cell projection;cilium;cytoplasm;cytoplasmic part;cytosol;extracellular membrane-bounded organelle;extracellular organelle;extracellular region part;extracellular vesicular exosome;intracellular membrane-bounded organelle;intracellular organelle;intracellular part;membrane-bounded organelle;membrane-bounded vesicle;nucleus;organelle;primary cilium;vesicle	FlagUBL3_Flag;FlagUBL3_FlagUBL3CC
25.5608	25.9692	25.8584	24.7175	24.637	24.8876	23.9436	24.1559	24.0276	11	11	11	9.7	9.7	9.7	181.79	0	20.186	315650000	24	Q9C0C2;Q9C0C2-2;E9PKK0	Q9C0C2;Q9C0C2-2	182 kDa tankyrase-1-binding protein	TNKS1BP1
21.9118	NaN	NaN	NaN	NaN	NaN	NaN	NaN	NaN	2	2	2	3.5	3.5	3.5	72.467	0.0014522	2.6826	16711000	3	Q13470;Q13470-2	Q13470;Q13470-2	Non-receptor tyrosine-protein kinase TNK1	TNK1
23.6817	23.6468	23.6942	23.6089	23.1965	23.0121	24.0439	23.952	23.8337	5	5	5	8.6	8.6	8.6	71.863	0	5.51	130230000	10	Q15025;E7EMV7;A0A0A0MRZ4;Q15025-7;Q15025-8;Q15025-5;Q15025-6;Q15025-4;Q15025-3;Q15025-2;H0YC17;E7EW15	Q15025;E7EMV7;A0A0A0MRZ4;Q15025-7;Q15025-8;Q15025-5;Q15025-6;Q15025-4;Q15025-3;Q15025-2	TNFAIP3-interacting protein 1	TNIP1
NaN	NaN	NaN	26.5193	26.5613	25.8751	23.139	23.9732	NaN	8	8	8	15.4	15.4	15.4	71.844	0	51.137	401180000	18	O75509	O75509	Tumor necrosis factor receptor superfamily member 21	TNFRSF21	+	axon;cell part;cell projection;integral to membrane;integral to plasma membrane;intrinsic to membrane;intrinsic to plasma membrane;membrane;membrane part;neuron projection;plasma membrane;plasma membrane part	FlagUBL3_FlagUBL3CC;FlagUBL3_Flag
NaN	NaN	NaN	24.1656	24.2099	24.7017	NaN	NaN	NaN	2	2	2	5.7	5.7	5.7	50.494	0	6.2156	92380000	8	P19438;F5H061;P19438-3;P19438-2	P19438;F5H061;P19438-3;P19438-2	Tumor necrosis factor receptor superfamily member 1A;Tumor necrosis factor receptor superfamily member 1A, membrane form;Tumor necrosis factor-binding protein 1	TNFRSF1A	+	axon;cell part;cell projection;cell surface;cytoplasmic part;cytosol;extracellular region;extracellular region part;extracellular space;Golgi apparatus part;Golgi membrane;integral to membrane;integral to plasma membrane;intracellular membrane-bounded organelle;intracellular organelle;intracellular organelle part;intracellular part;intrinsic to membrane;intrinsic to plasma membrane;macromolecular…	FlagUBL3_Flag
NaN	NaN	NaN	22.7756	23.274	22.8074	NaN	NaN	NaN	2	2	2	6.2	6.2	6.2	41.823	0	4.9803	34704000	5	Q9UBN6	Q9UBN6	Tumor necrosis factor receptor superfamily member 10D	TNFRSF10D	+	cell part;integral to membrane;intrinsic to membrane;membrane part
NaN	NaN	NaN	23.9199	NaN	NaN	NaN	NaN	NaN	1	1	1	3.4	3.4	3.4	47.878	0.0025884	2.5902	72581000	3	O14763;O14763-2	O14763;O14763-2	Tumor necrosis factor receptor superfamily member 10B	TNFRSF10B
NaN	NaN	NaN	23.1551	NaN	NaN	NaN	NaN	NaN	1	1	1	2.8	2.8	2.8	50.089	0.00059844	2.9677	37045000	3	O00220;F8U8C0	O00220;F8U8C0	Tumor necrosis factor receptor superfamily member 10A	TNFRSF10A
24.4451	24.3	22.9786	27.3706	27.2179	27.4427	22.879	23.7445	23.304	19	19	19	34.6	34.6	34.6	72.66	0	36.715	762620000	38	Q03169;H0YLC0;H0YKR7;H0YKI8;H0YM45	Q03169	Tumor necrosis factor alpha-induced protein 2	TNFAIP2	+	cell cortex part;cell part;cytoplasmic part;exocyst;extracellular region part;extracellular space;intracellular part;macromolecular complex;protein complex	FlagUBL3_Flag;FlagUBL3_FlagUBL3CC
NaN	NaN	NaN	NaN	23.6195	23.9066	NaN	NaN	NaN	3	3	3	11.1	11.1	11.1	34.037	0	5.1649	58680000	3	Q9Y320;Q9Y320-2;E9PSF0;E9PRL5;H3BSU7;E9PLR1;G3V155	Q9Y320;Q9Y320-2	Thioredoxin-related transmembrane protein 2	TMX2
26.06	25.6665	25.7453	29.0373	29.2236	29.0892	25.2899	25.3264	24.9794	12	12	12	32.9	32.9	32.9	31.791	0	34.138	2689700000	47	Q9H3N1;G3V448	Q9H3N1	Thioredoxin-related transmembrane protein 1	TMX1	+	cell part;cytoplasmic part;endoplasmic reticulum;endoplasmic reticulum membrane;endoplasmic reticulum part;integral to membrane;intracellular membrane-bounded organelle;intracellular non-membrane-bounded organelle;intracellular organelle;intracellular organelle part;intracellular part;intrinsic to membrane;membrane;membrane part;membrane-bounded organelle;non-membrane-bounded organelle;nuclear pa…	FlagUBL3CC_Flag;FlagUBL3_Flag;FlagUBL3_FlagUBL3CC
NaN	NaN	NaN	22.7037	22.6344	22.8214	NaN	NaN	NaN	2	2	2	8.9	8.9	8.9	26.261	0.0030641	2.3271	29925000	4	Q9BVT8;C9JE12;C9JCW7	Q9BVT8;C9JE12;C9JCW7	Transmembrane and ubiquitin-like domain-containing protein 1	TMUB1	+	cell part;cytoplasm;integral to membrane;intracellular organelle part;intracellular part;intrinsic to membrane;membrane part;nuclear part;nucleoplasm;organelle part
NaN	NaN	NaN	24.8468	24.6809	24.7049	23.923	24.1349	24.0889	7	7	7	8.4	8.4	8.4	104.01	0	8.1084	188130000	14	Q6ZXV5;Q6ZXV5-2;F8VRY4;F8VR71;F8W044	Q6ZXV5;Q6ZXV5-2	Transmembrane and TPR repeat-containing protein 3	TMTC3	+	cell part;integral to membrane;intrinsic to membrane;membrane part	Flag_FlagUBL3CC;FlagUBL3_FlagUBL3CC
24.6169	NaN	NaN	NaN	NaN	NaN	NaN	NaN	NaN	2	2	2	59.1	59.1	59.1	5.0526	0.00030713	3.2384	54701000	3	P62328	P62328	Thymosin beta-4;Hematopoietic system regulatory peptide	TMSB4X
NaN	NaN	NaN	NaN	23.6875	24.829	NaN	22.2293	NaN	2	2	2	5.5	5.5	5.5	49.452	0	5.2921	88229000	4	Q6ZT21;Q6ZT21-2	Q6ZT21;Q6ZT21-2	Transmembrane protein with metallophosphoesterase domain	TMPPE
32.8193	32.571	32.5499	31.4945	31.782	32.1165	32.9277	33.2808	33.0084	39	39	23	67	67	45.8	75.491	0	323.31	59420000000	325	P42166	P42166	Lamina-associated polypeptide 2, isoform alpha;Thymopoietin;Thymopentin	TMPO
31.8812	31.52	31.5306	30.2333	30.5304	31.0104	32.2904	32.6618	32.4226	34	18	7	70	37.7	15.6	50.67	0	323.31	36756000000	240	P42167;G5E972;P42167-2;P42167-3	P42167;G5E972;P42167-2;P42167-3	Lamina-associated polypeptide 2, isoforms beta/gamma;Thymopoietin;Thymopentin	TMPO
25.7517	25.5299	25.6861	24.2245	23.1648	24.6686	26.2651	25.6441	25.5363	18	2	2	72.6	4.2	4.2	26.866	0	4.9439	342290000	12	H0YJH7	H0YJH7		TMPO
28.9203	28.7567	28.5989	27.8997	27.9565	28.1117	29.7343	29.6219	29.6816	21	21	20	64.5	64.5	61.9	39.594	0	186.75	5178400000	118	Q9NYL9;H0YKU1;H0YNJ8;P28289;H0YNU8;P28289-2	Q9NYL9;H0YKU1;H0YNJ8	Tropomodulin-3	TMOD3
NaN	NaN	NaN	NaN	NaN	NaN	NaN	21.119	NaN	2	1	1	6.8	4.3	4.3	39.595	0.0080145	1.797	3559300	1	Q9NZR1;G5EA42;Q9NZR1-2	Q9NZR1;G5EA42;Q9NZR1-2	Tropomodulin-2	TMOD2
23.6032	23.3847	23.9212	25.7477	26.2423	25.6327	24.7316	23.3667	23.6183	2	2	2	10.2	10.2	10.2	20.848	0	4.5199	332110000	12	Q5BJF2;Q86XC5;J3KT68;J3KTD1	Q5BJF2;Q86XC5;J3KT68;J3KTD1	Transmembrane protein 97	TMEM97	+	cell part;cytoplasmic part;endoplasmic reticulum;integral to membrane;intracellular membrane-bounded organelle;intracellular organelle;intracellular organelle part;intracellular part;intrinsic to membrane;lysosome;lytic vacuole;membrane;membrane part;membrane-bounded organelle;nuclear membrane;nuclear part;organelle;organelle membrane;organelle part;plasma membrane;rough endoplasmic reticulum;vac…	FlagUBL3_FlagUBL3CC;FlagUBL3_Flag
NaN	NaN	NaN	NaN	NaN	21.8044	NaN	NaN	NaN	2	2	2	10.9	10.9	10.9	20.574	0.0030683	2.3387	5624500	3	Q9P0T7;B1ALM5;Q9NQ34;Q9NQ34-2	Q9P0T7;B1ALM5;Q9NQ34;Q9NQ34-2	Transmembrane protein 9;Transmembrane protein 9B	TMEM9;TMEM9B
22.2734	NaN	NaN	NaN	NaN	NaN	NaN	NaN	NaN	2	2	2	4.5	4.5	4.5	63.429	0.00030534	3.1805	11439000	2	Q8NBN3;Q8NBN3-3;H3BUZ1;H3BPJ4;H3BMU0;Q8NBN3-2	Q8NBN3;Q8NBN3-3;H3BUZ1;H3BPJ4;H3BMU0;Q8NBN3-2	Transmembrane protein 87A	TMEM87A
NaN	NaN	NaN	24.1746	24.3601	23.804	NaN	22.6392	NaN	4	4	4	20.4	20.4	20.4	28.969	0	9.5729	88051000	7	Q9BUB7;Q9BUB7-2	Q9BUB7;Q9BUB7-2	Transmembrane protein 70, mitochondrial	TMEM70	+	cell part;cytoplasmic part;integral to membrane;integral to mitochondrial membrane;integral to organelle membrane;intracellular membrane-bounded organelle;intracellular organelle;intracellular organelle part;intracellular part;intrinsic to membrane;intrinsic to organelle membrane;membrane;membrane part;membrane-bounded organelle;mitochondrial inner membrane;mitochondrial membrane;mitochondrial me…	FlagUBL3_Flag
NaN	NaN	NaN	23.4087	23.4238	23.2338	NaN	NaN	NaN	3	3	3	4	4	4	94.957	0	3.4298	53014000	4	Q5T3F8;H3BLW6;Q5T3F8-2;Q5T3F8-3;E9PNG1;H0YCP6	Q5T3F8;H3BLW6;Q5T3F8-2;Q5T3F8-3	CSC1-like protein 2	TMEM63B	+	cell part;integral to membrane;intrinsic to membrane;membrane;membrane part	FlagUBL3_Flag;FlagUBL3_FlagUBL3CC
25.1297	NaN	NaN	25.8279	25.7221	25.7784	NaN	24.6258	NaN	2	2	2	2.6	2.6	2.6	92.125	0.0071751	1.9646	383630000	7	O94886;X6RI56	O94886;X6RI56	CSC1-like protein 1	TMEM63A	+	cell part;cytoplasmic part;extracellular membrane-bounded organelle;extracellular organelle;extracellular region part;extracellular vesicular exosome;integral to membrane;intracellular organelle part;intracellular part;intrinsic to membrane;lysosomal membrane;membrane;membrane part;membrane-bounded organelle;membrane-bounded vesicle;organelle;organelle membrane;organelle part;vacuolar membrane;va…
24.6626	NaN	NaN	27.0987	27.0733	27.0819	25.7707	25.8494	25.8036	8	8	8	26	26	26	36.223	0	25.432	847300000	24	Q9BXS4;Q5T6Z8;Q5T706;Q5T704	Q9BXS4;Q5T6Z8	Transmembrane protein 59	TMEM59	+	cell part;cytoplasmic part;endosomal part;endosome;endosome membrane;extracellular membrane-bounded organelle;extracellular organelle;extracellular region part;extracellular vesicular exosome;Golgi apparatus part;Golgi cis cisterna;Golgi cisterna;Golgi medial cisterna;Golgi membrane;Golgi trans cisterna;integral to membrane;intracellular membrane-bounded organelle;intracellular organelle;intracel…	Flag_FlagUBL3CC;FlagUBL3_FlagUBL3CC
23.5281	NaN	NaN	NaN	22.8466	23.512	23.7519	23.4695	23.7602	2	2	2	4.8	4.8	4.8	76.177	0	4.3505	93083000	8	Q8N5G2;Q8N5G2-2;Q8N5G2-3	Q8N5G2;Q8N5G2-2;Q8N5G2-3	Macoilin	TMEM57
NaN	NaN	NaN	22.9444	NaN	NaN	NaN	NaN	NaN	2	2	2	9.1	9.1	9.1	30.04	0	4.1489	39038000	2	Q96MV1;S4R434;S4R3V7;C9J6J2;C9JJM2	Q96MV1;S4R434;S4R3V7;C9J6J2;C9JJM2	Transmembrane protein 56	TMEM56;TMEM56-RWDD3
24.0647	NaN	24.1581	25.4947	25.3316	25.6436	24.3441	24.1605	24.3407	4	4	4	19.9	19.9	19.9	29.469	0	11.008	292660000	20	Q86T03;Q86T03-2;G3V5T5;H0YJ90	Q86T03;Q86T03-2;G3V5T5	Type 1 phosphatidylinositol 4,5-bisphosphate 4-phosphatase	TMEM55B	+	cell part;cytoplasmic part;endosomal part;endosome membrane;integral to membrane;intracellular organelle part;intracellular part;intrinsic to membrane;late endosome membrane;lysosomal membrane;membrane;membrane part;organelle membrane;organelle part;vacuolar membrane;vacuolar part	FlagUBL3_FlagUBL3CC
NaN	NaN	NaN	24.0696	NaN	NaN	NaN	NaN	NaN	3	3	3	20.6	20.6	20.6	28.081	0	3.7641	74775000	4	Q8N4L2;E5RFT4;E5RIY0;E5RJC2;E5RIP9	Q8N4L2;E5RFT4;E5RIY0	Type 2 phosphatidylinositol 4,5-bisphosphate 4-phosphatase	TMEM55A
26.5005	25.9831	26.3837	28.2562	28.2967	28.3132	26.68	26.8164	26.6498	13	13	13	43	43	43	44.875	0	46.308	1953200000	68	Q9BTV4;V9GY05	Q9BTV4	Transmembrane protein 43	TMEM43	+	cell part;cytoplasmic part;endoplasmic reticulum lumen;endoplasmic reticulum part;Golgi apparatus;integral to membrane;integral to nuclear inner membrane;integral to organelle membrane;intracellular membrane-bounded organelle;intracellular organelle;intracellular organelle lumen;intracellular organelle part;intracellular part;intrinsic to membrane;intrinsic to nuclear inner membrane;intrinsic to …	Flag_FlagUBL3CC;FlagUBL3_FlagUBL3CC;FlagUBL3_Flag
22.8088	22.9312	22.4242	24.396	24.7917	24.8815	23.6733	23.6536	23.4085	2	2	2	9.3	9.3	9.3	32.513	0	5.5782	167480000	12	Q5BJD5;E9PJ42;Q5BJD5-3;Q5BJD5-2	Q5BJD5;E9PJ42;Q5BJD5-3;Q5BJD5-2	Transmembrane protein 41B	TMEM41B	+	cell part;integral to membrane;intrinsic to membrane;membrane part	Flag_FlagUBL3CC;FlagUBL3_FlagUBL3CC;FlagUBL3_Flag
NaN	NaN	NaN	22.7617	NaN	NaN	NaN	NaN	NaN	1	1	1	6.1	6.1	6.1	29.665	0.0080415	1.8204	42215000	1	Q96HV5	Q96HV5	Transmembrane protein 41A	TMEM41A
NaN	NaN	NaN	NaN	23.4405	NaN	NaN	NaN	NaN	2	2	2	11.7	11.7	11.7	32.509	0.0084681	1.7583	34462000	3	Q9NVV0;A0A0A0MRS4;H7C4C1;H7C3B3	Q9NVV0;A0A0A0MRS4;H7C4C1;H7C3B3	Trimeric intracellular cation channel type B	TMEM38B
27.0936	27.1071	27.2732	29.128	29.2088	29.0657	27.1928	27.3271	27.1911	10	10	10	36	36	36	27.978	0	51.71	3344500000	55	P57088;D6RAA6;H0Y8N0;J3KN43;D6RBY2	P57088;D6RAA6	Transmembrane protein 33	TMEM33	+	cell part;cytoplasmic membrane-bounded vesicle;cytoplasmic part;cytoplasmic vesicle;endoplasmic reticulum;extracellular membrane-bounded organelle;extracellular organelle;extracellular region part;extracellular vesicular exosome;integral to membrane;intracellular membrane-bounded organelle;intracellular organelle;intracellular organelle part;intracellular part;intrinsic to membrane;macromolecular…	FlagUBL3_FlagUBL3CC;FlagUBL3_Flag
23.9085	23.8622	23.9828	25.7393	25.6227	24.8308	23.9852	24.114	NaN	5	5	5	13.6	13.6	13.6	40.683	0	10.265	262620000	11	Q9NV96;Q9NV96-2;Q9NV96-3;Q3MIR4	Q9NV96;Q9NV96-2;Q9NV96-3	Cell cycle control protein 50A	TMEM30A	+	apical plasma membrane;cell part;cytoplasmic part;cytoplasmic vesicle membrane;cytoplasmic vesicle part;endoplasmic reticulum;Golgi apparatus;integral to membrane;intracellular membrane-bounded organelle;intracellular organelle;intracellular organelle part;intracellular part;intrinsic to membrane;membrane;membrane part;membrane-bounded organelle;organelle;organelle membrane;organelle part;plasma …
NaN	NaN	24.3508	24.6639	25.0493	24.8006	NaN	NaN	NaN	3	3	3	44	44	44	11.748	0	6.9546	161090000	6	Q8WUH6	Q8WUH6	Transmembrane protein 263	TMEM263	+	cell part;integral to membrane;intrinsic to membrane;membrane part	FlagUBL3CC_Flag;FlagUBL3_Flag;FlagUBL3_FlagUBL3CC
NaN	NaN	NaN	23.5453	NaN	NaN	NaN	NaN	NaN	1	1	1	32.8	32.8	32.8	12.257	0	6.6451	67745000	3	Q96GE9;Q96GE9-2	Q96GE9;Q96GE9-2	Transmembrane protein 261	TMEM261
NaN	NaN	NaN	23.7173	23.5763	23.4639	NaN	NaN	NaN	2	2	2	2.5	2.5	2.5	100.94	0.0028066	2.3871	52425000	4	Q9H330;Q9H330-2;Q9H330-4;F8WBJ7	Q9H330;Q9H330-2;Q9H330-4;F8WBJ7	Transmembrane protein 245	TMEM245	+	cell part;integral to membrane;intrinsic to membrane;membrane part	FlagUBL3_Flag
NaN	NaN	NaN	22.5483	NaN	NaN	NaN	NaN	NaN	1	1	1	5	5	5	22.049	0.0064343	2.0179	25339000	1	A0PJW6	A0PJW6	Transmembrane protein 223	TMEM223
NaN	NaN	NaN	22.6831	NaN	NaN	NaN	NaN	NaN	1	1	1	12.5	12.5	12.5	23.23	0	3.6572	23718000	2	Q9H0R3;H0Y870;H0Y861;Q8TDQ4;Q5SSC2;Q9H0R3-2	Q9H0R3;H0Y870;H0Y861;Q8TDQ4;Q5SSC2;Q9H0R3-2	Transmembrane protein 222	TMEM222
NaN	NaN	NaN	25.1507	25.4067	25.101	NaN	23.9933	23.9205	6	6	6	13.1	13.1	13.1	77.15	0	14.563	213850000	16	Q6NUQ4;Q6NUQ4-2;H7C0H8;H7C085	Q6NUQ4;Q6NUQ4-2	Transmembrane protein 214	TMEM214	+	cell part;cytoplasm;cytoplasmic microtubule;cytoplasmic part;cytoskeletal part;endoplasmic reticulum;endoplasmic reticulum membrane;endoplasmic reticulum part;Golgi apparatus;integral to membrane;intracellular membrane-bounded organelle;intracellular organelle;intracellular organelle part;intracellular part;intrinsic to membrane;macromolecular complex;membrane;membrane part;membrane-bounded organ…	FlagUBL3_FlagUBL3CC;FlagUBL3_Flag
NaN	NaN	NaN	24.7968	24.5734	24.5291	22.775	23.0933	NaN	3	3	3	8.6	8.6	8.6	62.921	0	6.0001	133400000	9	Q96SK2;Q96SK2-3;Q96SK2-2	Q96SK2;Q96SK2-3;Q96SK2-2	Transmembrane protein 209	TMEM209	+	cell part;integral to membrane;intrinsic to membrane;membrane part	FlagUBL3_Flag;FlagUBL3_FlagUBL3CC
NaN	NaN	NaN	23.1672	23.0231	22.7544	NaN	NaN	NaN	2	2	2	4.9	4.9	4.9	40.043	0.0069333	1.9886	35981000	6	Q9H813;Q9H813-2	Q9H813;Q9H813-2	Transmembrane protein 206	TMEM206	+	cell part;cell surface;integral to membrane;intrinsic to membrane;membrane part	FlagUBL3_Flag;FlagUBL3_FlagUBL3CC
NaN	23.7617	NaN	NaN	NaN	NaN	NaN	NaN	NaN	1	1	1	9	9	9	21.198	0.0035724	2.2147	71047000	5	Q6UW68;K7EM09;K7EPR0;K7ELQ9	Q6UW68;K7EM09;K7EPR0;K7ELQ9	Transmembrane protein 205	TMEM205
25.1038	25.1793	NaN	24.8275	25.1865	25.2241	25.8672	25.8951	25.8312	8	8	8	14.1	14.1	14.1	72.235	0	17.223	461070000	24	Q5SNT2;H0Y4R5;Q5SNT2-2;H0Y994	Q5SNT2;H0Y4R5;Q5SNT2-2	Transmembrane protein 201	TMEM201
NaN	NaN	NaN	NaN	23.9987	NaN	24.2306	24.1589	24.4843	7	7	7	6.7	6.7	6.7	154.37	0	14.233	106310000	14	Q9UHN6;Q9UHN6-2;F5H6B2;B4E1B9;H3BLY0	Q9UHN6;Q9UHN6-2	Transmembrane protein 2	TMEM2
NaN	NaN	NaN	23.0714	NaN	NaN	NaN	NaN	NaN	1	1	1	2.6	2.6	2.6	40.599	0.0099439	1.6908	35969000	2	Q9H7F4;Q8NFB2;B3KY49;H0YAP3;B7Z4G6	Q9H7F4;Q8NFB2;B3KY49;H0YAP3;B7Z4G6	Transmembrane protein 185B;Transmembrane protein 185A	TMEM185B;TMEM185A;FAM11A
23.6632	NaN	NaN	NaN	NaN	NaN	NaN	NaN	NaN	1	1	1	3	3	3	50.141	0.00030581	3.1869	60144000	2	Q9NVA4	Q9NVA4	Transmembrane protein 184C	TMEM184C
23.265	NaN	NaN	23.601	23.756	23.69	NaN	NaN	NaN	2	2	2	6.4	6.4	6.4	33.76	0.00059172	2.8882	72463000	4	Q53S58	Q53S58	Transmembrane protein 177	TMEM177	+	cell part;integral to membrane;intrinsic to membrane;membrane part
25.413	25.6577	25.4303	28.0741	28.0857	27.8265	26.0355	25.866	25.8057	8	8	8	34.3	34.3	34.3	34.905	0	132.27	1515400000	39	Q9HC07;V9GY93;Q9HC07-2;V9GYC8;D6RBL0;D6RD79	Q9HC07;V9GY93;Q9HC07-2	Transmembrane protein 165	TMEM165	+	cell part;cytoplasmic part;early endosome membrane;endosomal part;endosome membrane;Golgi apparatus;Golgi apparatus part;Golgi membrane;integral to membrane;intracellular membrane-bounded organelle;intracellular organelle;intracellular organelle part;intracellular part;intrinsic to membrane;late endosome membrane;lysosomal membrane;membrane;membrane part;membrane-bounded organelle;organelle;organ…	Flag_FlagUBL3CC;FlagUBL3_FlagUBL3CC;FlagUBL3_Flag
NaN	NaN	NaN	25.1701	25.2497	24.9033	23.3243	22.6741	23.0295	5	5	5	11.7	11.7	11.7	53.601	0	10.152	187240000	13	Q9NX61;K7EQ34;U3KQT6;K7EPA3;Q9NX61-2;K7EQE7	Q9NX61;K7EQ34;U3KQT6;K7EPA3;Q9NX61-2;K7EQE7	Transmembrane protein 161A	TMEM161A	+	cell part;integral to membrane;intrinsic to membrane;membrane part	FlagUBL3_FlagUBL3CC;FlagUBL3_Flag
NaN	NaN	NaN	26.2883	24.9838	26.2728	22.3143	NaN	NaN	4	4	4	19.3	19.3	19.3	17.522	0	15.525	282970000	11	Q96B96;I3NI21;I3L288;I3NI23;Q96B96-2	Q96B96;I3NI21;I3L288;I3NI23;Q96B96-2	Promethin	TMEM159	+	cell part;integral to membrane;intrinsic to membrane;membrane part	FlagUBL3_Flag;FlagUBL3_FlagUBL3CC
NaN	NaN	NaN	NaN	23.7558	NaN	NaN	NaN	NaN	1	1	1	25.9	25.9	25.9	11.564	0	4.8732	66952000	3	Q9P0S9	Q9P0S9	Transmembrane protein 14C	TMEM14C
NaN	NaN	NaN	NaN	23.4161	NaN	NaN	NaN	NaN	5	5	5	3.9	3.9	3.9	205.14	0	5.522	86847000	5	Q92545;H7BZ05	Q92545	Transmembrane protein 131	TMEM131
NaN	NaN	NaN	23.3365	23.1663	23.0914	NaN	NaN	NaN	2	2	2	11.3	11.3	11.3	25.943	0.0056528	2.0466	40057000	2	Q8IUX1;E9PKZ9;E9PJQ6;E9PKZ7;Q8IUX1-4;H0YEG5;H0YD74	Q8IUX1;E9PKZ9;E9PJQ6;E9PKZ7;Q8IUX1-4;H0YEG5;H0YD74	Complex I assembly factor TMEM126B, mitochondrial	TMEM126B	+	cell part;cytoplasmic part;integral to membrane;intracellular organelle part;intracellular part;intrinsic to membrane;membrane;membrane part;mitochondrial membrane;mitochondrial part;organelle membrane;organelle part	FlagUBL3CC_Flag;FlagUBL3_Flag;FlagUBL3_FlagUBL3CC
NaN	NaN	NaN	24.3578	25.0653	24.9696	22.3811	22.5852	22.6671	3	3	3	16.4	16.4	16.4	21.527	0	4.7068	151730000	8	Q9H061;Q9H061-2;E9PIH8;E9PI90	Q9H061;Q9H061-2	Transmembrane protein 126A	TMEM126A	+	cell part;cytoplasmic part;integral to membrane;intracellular membrane-bounded organelle;intracellular organelle;intracellular organelle part;intracellular part;intrinsic to membrane;membrane;membrane part;membrane-bounded organelle;mitochondrial inner membrane;mitochondrial membrane;mitochondrial part;mitochondrion;organelle;organelle inner membrane;organelle membrane;organelle part	FlagUBL3_FlagUBL3CC;FlagUBL3_Flag
NaN	NaN	NaN	23.2341	23.1621	23.3042	NaN	NaN	NaN	2	2	2	5.5	5.5	5.5	40.61	0.0071847	1.9756	41454000	3	Q9BXJ8;A0A087WZA9;A0A024R4K9;A0A087X266;Q9BXJ8-2	Q9BXJ8;A0A087WZA9;A0A024R4K9;A0A087X266;Q9BXJ8-2	Transmembrane protein 120A	TMEM120A;TMPIT
NaN	NaN	NaN	24.2728	NaN	24.2592	NaN	NaN	NaN	2	2	2	11.4	11.4	11.4	38.197	0	5.2421	74898000	4	Q12893	Q12893	Transmembrane protein 115	TMEM115
23.9382	24.2452	24.0536	26.6298	26.2667	26.3156	24.3111	24.4485	24.3973	4	4	4	22.9	22.9	22.9	21.541	0	11.238	459020000	19	P17152	P17152	Transmembrane protein 11, mitochondrial	TMEM11	+	cell part;cytoplasmic part;integral to membrane;integral to mitochondrial inner membrane;integral to mitochondrial membrane;integral to organelle membrane;integral to plasma membrane;intracellular organelle part;intracellular part;intrinsic to membrane;intrinsic to mitochondrial inner membrane;intrinsic to organelle membrane;intrinsic to plasma membrane;membrane part;mitochondrial membrane part;m…	FlagUBL3_FlagUBL3CC;FlagUBL3_Flag
25.4021	NaN	NaN	NaN	NaN	NaN	NaN	NaN	NaN	2	2	2	8.6	8.6	8.6	26.21	0	24.794	613680000	9	Q9BVC6	Q9BVC6	Transmembrane protein 109	TMEM109
NaN	NaN	NaN	NaN	NaN	22.7268	NaN	NaN	NaN	1	1	1	6.8	6.8	6.8	27.875	0	3.5499	22924000	5	Q9BVX2;F8W120;F8VWX5;F8VVN7;F8W098;H0YIA4;A0A087WYD4;Q9BVX2-2	Q9BVX2;F8W120;F8VWX5;F8VVN7;F8W098;H0YIA4;A0A087WYD4;Q9BVX2-2	Transmembrane protein 106C	TMEM106C
NaN	NaN	NaN	23.6738	23.548	23.5451	NaN	NaN	NaN	4	4	4	19.3	19.3	19.3	31.127	0	3.7066	52986000	4	Q9NUM4;F2Z3N7;C9JZ87	Q9NUM4;F2Z3N7;C9JZ87	Transmembrane protein 106B	TMEM106B	+	cell part;cytoplasmic part;endosomal part;endosome membrane;extracellular membrane-bounded organelle;extracellular organelle;extracellular region part;extracellular vesicular exosome;integral to membrane;intracellular membrane-bounded organelle;intracellular organelle;intracellular organelle part;intracellular part;intrinsic to membrane;late endosome membrane;lysosomal membrane;membrane;membrane …	FlagUBL3_Flag
NaN	NaN	NaN	22.8252	NaN	NaN	NaN	NaN	NaN	1	1	1	7.4	7.4	7.4	28.795	0	15.038	51070000	5	Q96IK0	Q96IK0	Transmembrane protein 101	TMEM101
25.4764	25.1987	25.3202	26.3275	26.5164	26.2905	25.1358	25.4067	25.1371	5	5	5	21.3	21.3	21.3	27.277	0	29.813	590330000	21	Q9BVK6	Q9BVK6	Transmembrane emp24 domain-containing protein 9	TMED9	+	cell part;clathrin-coated vesicle;coated vesicle;cytoplasmic membrane-bounded vesicle;cytoplasmic part;cytoplasmic vesicle;endoplasmic reticulum;endoplasmic reticulum membrane;endoplasmic reticulum part;endoplasmic reticulum-Golgi intermediate compartment;endoplasmic reticulum-Golgi intermediate compartment membrane;extracellular membrane-bounded organelle;extracellular organelle;extracellular re…	FlagUBL3_Flag;FlagUBL3_FlagUBL3CC
NaN	NaN	NaN	26.0158	25.8203	25.6364	24.5918	24.6656	24.5045	5	5	5	15.3	15.3	15.3	46.172	0	13.971	363980000	13	Q86XR7-2;Q9Y3B3;A0A0A6YYA0;Q9Y3B3-2	Q86XR7-2;Q9Y3B3;A0A0A6YYA0;Q9Y3B3-2	Transmembrane emp24 domain-containing protein 7	TMED7;TMED7-TICAM2	+	cell part;COPI vesicle coat;COPII vesicle coat;cytoplasmic part;cytoplasmic vesicle part;early endosome;early endosome membrane;endoplasmic reticulum;endoplasmic reticulum membrane;endoplasmic reticulum part;endoplasmic reticulum-Golgi intermediate compartment;endoplasmic reticulum-Golgi intermediate compartment membrane;endosomal part;endosome;endosome membrane;extracellular membrane-bounded org…	Flag_FlagUBL3CC;FlagUBL3_FlagUBL3CC;FlagUBL3_Flag
NaN	22.1157	NaN	NaN	NaN	NaN	NaN	NaN	NaN	1	1	1	5.2	5.2	5.2	26.005	0.00059189	2.8901	61548000	4	Q9Y3A6	Q9Y3A6	Transmembrane emp24 domain-containing protein 5	TMED5
21.0763	NaN	NaN	NaN	NaN	NaN	NaN	NaN	NaN	1	1	1	4.6	4.6	4.6	24.777	0.0075896	1.8844	39023000	3	Q9Y3Q3	Q9Y3Q3	Transmembrane emp24 domain-containing protein 3	TMED3
21.5367	21.6503	NaN	22.9656	NaN	NaN	NaN	21.2703	NaN	3	3	3	15.4	15.4	15.4	22.761	0	4.8986	28648000	5	Q15363;F5GX39;E7EQ72	Q15363;F5GX39;E7EQ72	Transmembrane emp24 domain-containing protein 2	TMED2
26.6626	26.6546	26.9203	27.8591	27.7237	27.616	26.3871	26.6509	26.2112	7	7	7	37.4	37.4	37.4	24.976	0	23.356	1543600000	41	P49755;G3V2K7	P49755;G3V2K7	Transmembrane emp24 domain-containing protein 10	TMED10	+	cell part;cis-Golgi network;clathrin-coated vesicle;coated vesicle;COPI-coated vesicle;cytoplasmic membrane-bounded vesicle;cytoplasmic part;cytoplasmic vesicle;cytoplasmic vesicle membrane;cytoplasmic vesicle part;endoplasmic reticulum;endoplasmic reticulum membrane;endoplasmic reticulum part;endoplasmic reticulum-Golgi intermediate compartment;endoplasmic reticulum-Golgi intermediate compartmen…	FlagUBL3_Flag;FlagUBL3_FlagUBL3CC
NaN	NaN	NaN	24.0071	23.2334	23.6533	21.9374	NaN	NaN	3	3	3	8.8	8.8	8.8	25.206	0.00030479	3.1646	66825000	6	Q13445;K7EIN4;K7EQ63	Q13445;K7EIN4;K7EQ63	Transmembrane emp24 domain-containing protein 1	TMED1	+	cell part;cytoplasmic part;endoplasmic reticulum;endoplasmic reticulum membrane;endoplasmic reticulum part;endoplasmic reticulum-Golgi intermediate compartment;endoplasmic reticulum-Golgi intermediate compartment membrane;Golgi apparatus;integral to membrane;intracellular membrane-bounded organelle;intracellular organelle;intracellular organelle part;intracellular part;intrinsic to membrane;membr…	FlagUBL3_Flag;FlagUBL3_FlagUBL3CC
27.1964	26.9597	26.8062	28.6864	28.6424	28.6004	27.0979	27.3054	27.5119	5	5	5	25.5	25.5	25.5	21.175	0	147.92	2320600000	26	Q9UM00;J9JIE6;Q9UM00-2;J3QQY2;J3KS45;J3KTQ7	Q9UM00;J9JIE6;Q9UM00-2;J3QQY2;J3KS45	Transmembrane and coiled-coil domain-containing protein 1	TMCO1	+	cell part;cytoplasmic part;endoplasmic reticulum;endoplasmic reticulum membrane;endoplasmic reticulum part;Golgi apparatus part;Golgi membrane;integral to membrane;intracellular membrane-bounded organelle;intracellular organelle;intracellular organelle part;intracellular part;intrinsic to membrane;membrane;membrane part;membrane-bounded organelle;organelle;organelle membrane;organelle part	FlagUBL3_FlagUBL3CC;FlagUBL3_Flag
NaN	NaN	NaN	22.8793	22.9638	23.1592	NaN	NaN	NaN	2	2	2	4.8	4.8	4.8	34.607	0.00059613	2.9365	44853000	6	Q969X1;C9JEN3;C9IYT2;F8WDY4;C9IZ27;C9JW19;C9JWV9;B4DUD2;C9JAP5	Q969X1;C9JEN3;C9IYT2;F8WDY4;C9IZ27;C9JW19;C9JWV9;B4DUD2;C9JAP5	Protein lifeguard 3	TMBIM1	+	cell part;cytoplasmic part;endosomal part;endosome membrane;extracellular membrane-bounded organelle;extracellular organelle;extracellular region part;extracellular vesicular exosome;Golgi apparatus;integral to membrane;intracellular membrane-bounded organelle;intracellular organelle;intracellular organelle part;intracellular part;intrinsic to membrane;lysosomal membrane;membrane;membrane part;me…	FlagUBL3_Flag
26.5442	26.4184	26.5922	25.0929	25.0309	25.0552	25.8163	26.1925	25.7618	4	4	4	37.5	37.5	37.5	7.0662	0	5.8565	463080000	14	Q9Y2S6	Q9Y2S6	Translation machinery-associated protein 7	TMA7
NaN	24.8065	24.8007	NaN	NaN	NaN	24.72	24.5302	NaN	2	2	2	11.3	11.3	11.3	23.864	0	4.3634	173220000	11	Q96EY4;D6RA57;H0Y9X1;D6RE67;D6RC31	Q96EY4;D6RA57;H0Y9X1;D6RE67;D6RC31	Translation machinery-associated protein 16	TMA16
23.6087	23.3529	23.6681	26.179	26.3244	25.9069	22.9032	23.5766	23.6761	6	6	6	11.8	11.8	11.8	74.518	0	11.063	354910000	13	Q92544;A0A0C4DFM1;F8WCN2;F2Z2L1	Q92544;A0A0C4DFM1	Transmembrane 9 superfamily member 4	TM9SF4	+	cell part;integral to membrane;intrinsic to membrane;membrane part	FlagUBL3_Flag;FlagUBL3_FlagUBL3CC
24.8521	25.0514	24.8025	28.4783	28.2833	28.3664	25.6042	25.3108	25.6792	10	10	10	18.2	18.2	18.2	67.887	0	32.003	1803700000	35	Q9HD45;Q5TB53	Q9HD45;Q5TB53	Transmembrane 9 superfamily member 3	TM9SF3	+	cell part;integral to membrane;intrinsic to membrane;membrane part	Flag_FlagUBL3CC;FlagUBL3_FlagUBL3CC;FlagUBL3_Flag
23.8683	23.8685	23.835	27.6744	27.5175	27.0162	22.8018	NaN	23.3886	9	9	9	15.7	15.7	15.7	75.775	0	45.797	803930000	29	Q99805	Q99805	Transmembrane 9 superfamily member 2	TM9SF2	+	cell part;cytoplasmic part;endosomal part;endosome;endosome membrane;extracellular membrane-bounded organelle;extracellular organelle;extracellular region part;extracellular vesicular exosome;integral to membrane;integral to plasma membrane;intracellular membrane-bounded organelle;intracellular organelle;intracellular organelle part;intracellular part;intrinsic to membrane;intrinsic to plasma mem…	FlagUBL3_Flag;FlagUBL3_FlagUBL3CC
NaN	NaN	NaN	25.1288	24.8491	24.8971	NaN	NaN	NaN	5	5	5	5.6	5.6	5.6	92.386	0	7.0485	153220000	11	E9PSI1;O15321;E9PMQ9;O15321-2;E9PL78;E9PJM1;G3V1B9;E9PJC4;E9PQY7;E9PS99;Q9BY43;E9PQI5;E9PNW2;E9PQ80;Q9BY43-2	E9PSI1;O15321;E9PMQ9;O15321-2;E9PL78;E9PJM1;G3V1B9	Transmembrane 9 superfamily member 1	TM9SF1	+	autophagic vacuole membrane;cell part;cytoplasmic part;cytoplasmic vesicle;integral to membrane;intracellular organelle;intracellular organelle part;intracellular part;intrinsic to membrane;lysosomal membrane;membrane;membrane part;organelle;organelle membrane;organelle part;vacuolar membrane;vacuolar part;vesicle	FlagUBL3_Flag;FlagUBL3_FlagUBL3CC
29.2885	28.7776	29.2466	29.0739	29.0577	29.1763	28.9718	28.8858	28.8529	66	66	57	35.9	35.9	31.9	269.76	0	216.63	5230600000	280	Q9Y490	Q9Y490	Talin-1	TLN1
NaN	NaN	NaN	NaN	NaN	NaN	NaN	22.8132	22.5516	3	3	3	4	4	4	87.66	0.0025862	2.5835	34622000	7	Q86UE8;Q86UE8-3;J3KRK0;J3QLK5;Q86UE8-2;Q9UKI8-2;Q9UKI8;Q9UKI8-3;Q9UKI8-4;Q9UKI8-5;J3QQN4;J3QS44;J3KT82;B3KRP1	Q86UE8;Q86UE8-3;J3KRK0;J3QLK5;Q86UE8-2;Q9UKI8-2;Q9UKI8;Q9UKI8-3;Q9UKI8-4;Q9UKI8-5	Serine/threonine-protein kinase tousled-like 2;Serine/threonine-protein kinase tousled-like 1	TLK2;TLK1
NaN	NaN	NaN	NaN	23.6202	NaN	NaN	NaN	NaN	2	2	2	7.9	7.9	7.9	50.993	0	4.289	38450000	3	Q6P9B6;H3BUB0;H3BM75	Q6P9B6;H3BUB0;H3BM75	TLD domain-containing protein 1	TLDC1
27.331	26.7797	27.307	27.5695	27.7483	27.6248	26.3205	26.6228	26.6618	17	17	17	39.8	39.8	39.8	67.877	0	124.24	1509500000	60	P29401;P29401-2;A0A0B4J1R6;E9PFF2;F8W888	P29401;P29401-2;A0A0B4J1R6	Transketolase	TKT	+	cell part;cytoplasmic part;cytosol;extracellular membrane-bounded organelle;extracellular organelle;extracellular region part;extracellular vesicular exosome;intracellular membrane-bounded organelle;intracellular organelle;intracellular organelle part;intracellular part;membrane-bounded organelle;membrane-bounded vesicle;microbody;nuclear part;nucleoplasm;nucleus;organelle;organelle part;peroxiso…	FlagUBL3CC_Flag;FlagUBL3_Flag
26.2674	25.9653	25.7074	26.9055	26.7222	26.6649	25.3399	25.5104	25.5472	9	9	9	55.1	55.1	55.1	25.468	0	29.514	767150000	32	P04183;K7ERV3;K7ES52;K7ERJ1;K7ENW5	P04183;K7ERV3;K7ES52;K7ERJ1	Thymidine kinase, cytosolic;Thymidine kinase	TK1	+	cell part;cytoplasmic part;cytosol;intracellular part	FlagUBL3CC_Flag;FlagUBL3_Flag;FlagUBL3_FlagUBL3CC
29.1281	29.238	28.9371	28.3663	28.3777	28.4152	29.5209	29.5398	29.5066	46	46	46	49.5	49.5	49.5	133.96	0	111.06	5257100000	201	Q9UDY2;Q9UDY2-3;Q9UDY2-7;Q9UDY2-6;Q9UDY2-2;Q9UDY2-4;Q9UDY2-5;U3KQJ2;B1AN86;B1AN85	Q9UDY2;Q9UDY2-3;Q9UDY2-7;Q9UDY2-6;Q9UDY2-2;Q9UDY2-4;Q9UDY2-5	Tight junction protein ZO-2	TJP2
27.6704	27.5602	27.6482	26.8888	26.8299	26.9623	27.6798	27.87	27.7839	32	32	32	26.2	26.2	26.2	195.46	0	128.63	1696900000	89	Q07157;Q07157-2;A0A087X0K9;G5E9E7;G3V1L9;H0YKB1;H0Y3R8;H0YLT6	Q07157;Q07157-2;A0A087X0K9;G5E9E7;G3V1L9	Tight junction protein ZO-1	TJP1
25.1521	25.2134	25.2575	24.8777	24.8595	25.0942	24.3233	24.3594	24.4643	3	3	3	15.1	15.1	15.1	31.444	0	29.365	258600000	11	O75663;O75663-2	O75663;O75663-2	TIP41-like protein	TIPRL
23.5551	NaN	NaN	NaN	NaN	NaN	NaN	NaN	NaN	1	1	1	5.7	5.7	5.7	24.145	0.0040984	2.1814	90185000	6	P35625	P35625	Metalloproteinase inhibitor 3	TIMP3
NaN	NaN	NaN	23.8586	23.7021	23.8456	NaN	NaN	NaN	4	4	4	17.5	17.5	17.5	32.177	0	3.8706	65219000	5	Q9NPL8;C9JU35;G3XA94;H7C5U1;F8WAU6;F8WB00;F8WC42;C9JR82	Q9NPL8;C9JU35;G3XA94	Complex I assembly factor TIMMDC1, mitochondrial	TIMMDC1	+	cell part;cytoplasmic part;integral to membrane;intracellular membrane-bounded organelle;intracellular organelle;intracellular organelle part;intracellular part;intrinsic to membrane;membrane;membrane part;membrane-bounded organelle;mitochondrial membrane;mitochondrial part;mitochondrion;nuclear part;nucleoplasm;organelle;organelle membrane;organelle part	FlagUBL3_Flag
NaN	NaN	NaN	23.1428	NaN	NaN	NaN	NaN	NaN	2	2	2	24.1	24.1	24.1	9.3435	0	3.8791	24944000	3	Q9Y5J9;E9PIR3;G3XAN8	Q9Y5J9;E9PIR3;G3XAN8	Mitochondrial import inner membrane translocase subunit Tim8 B	TIMM8B
23.3972	NaN	NaN	NaN	NaN	NaN	NaN	NaN	NaN	1	1	1	11.3	11.3	11.3	10.998	0	39.168	108310000	3	O60220	O60220	Mitochondrial import inner membrane translocase subunit Tim8 A	TIMM8A
27.545	27.4147	27.5023	28.6159	28.4806	28.5204	26.6835	26.674	26.6141	12	12	12	40.5	40.5	40.5	39.646	0	40.41	2202700000	61	Q3ZCQ8;Q3ZCQ8-2;Q3ZCQ8-3;M0R2F8;M0R0C3;M0R003;M0R1Y4;M0QXC3;M0R2Z3;M0R303;M0R2D2;M0R2Q2;M0R047	Q3ZCQ8;Q3ZCQ8-2;Q3ZCQ8-3;M0R2F8;M0R0C3;M0R003	Mitochondrial import inner membrane translocase subunit TIM50	TIMM50	+	cell part;cytoplasmic part;integral to membrane;intracellular membrane-bounded organelle;intracellular organelle;intracellular organelle part;intracellular part;intrinsic to membrane;macromolecular complex;membrane;membrane part;membrane-bounded organelle;mitochondrial inner membrane;mitochondrial inner membrane presequence translocase complex;mitochondrial membrane;mitochondrial membrane part;mi…	FlagUBL3CC_Flag;FlagUBL3_Flag;FlagUBL3_FlagUBL3CC
25.6414	25.6936	25.8081	25.4585	25.4828	25.4328	25.2059	24.8505	25.0594	8	8	8	19.7	19.7	19.7	51.355	0	14.55	341000000	19	O43615;M0QXU7;M0R301;M0R124	O43615;M0QXU7	Mitochondrial import inner membrane translocase subunit TIM44	TIMM44
24.4465	25.0749	25.1977	26.2613	26.5922	26.4211	23.9236	24.3382	23.8731	3	3	3	16.7	16.7	16.7	21.943	0	20.239	556770000	23	O14925;Q5SRD1;B4DDK6	O14925;Q5SRD1	Mitochondrial import inner membrane translocase subunit Tim23;Putative mitochondrial import inner membrane translocase subunit Tim23B	TIMM23;TIMM23B	+	cell part;cytoplasmic part;integral to membrane;integral to mitochondrial inner membrane;integral to mitochondrial membrane;integral to organelle membrane;intracellular membrane-bounded organelle;intracellular organelle;intracellular organelle part;intracellular part;intrinsic to membrane;intrinsic to mitochondrial inner membrane;intrinsic to organelle membrane;macromolecular complex;membrane;mem…	FlagUBL3CC_Flag;FlagUBL3_Flag;FlagUBL3_FlagUBL3CC
NaN	NaN	NaN	22.8318	NaN	NaN	NaN	NaN	NaN	1	1	1	7.7	7.7	7.7	20.031	0.0025656	2.5057	34594000	3	Q9Y584	Q9Y584	Mitochondrial import inner membrane translocase subunit Tim22	TIMM22
NaN	NaN	NaN	NaN	NaN	21.1689	NaN	NaN	NaN	2	2	2	8.5	8.5	8.5	28.202	0.006436	2.0189	11693000	2	Q9BVV7;J3QRI1	Q9BVV7;J3QRI1	Mitochondrial import inner membrane translocase subunit Tim21	TIMM21
NaN	NaN	NaN	25.0276	25.6489	25.0578	NaN	NaN	23.8727	3	3	3	34.3	34.3	34.3	18.273	0	4.5418	213450000	5	O60830;V9GYS0;O60830-2;V9GYU0	O60830;V9GYS0;O60830-2	Mitochondrial import inner membrane translocase subunit Tim17-B	TIMM17B	+	cell part;cytoplasmic part;integral to membrane;integral to mitochondrial inner membrane;integral to mitochondrial membrane;integral to organelle membrane;intracellular organelle part;intracellular part;intrinsic to membrane;intrinsic to mitochondrial inner membrane;intrinsic to organelle membrane;macromolecular complex;membrane;membrane part;mitochondrial inner membrane;mitochondrial inner membr…	FlagUBL3_Flag
NaN	NaN	NaN	24.942	25.1843	25.0796	NaN	NaN	NaN	3	3	3	37.4	37.4	37.4	18.023	0	14.401	152270000	8	Q99595	Q99595	Mitochondrial import inner membrane translocase subunit Tim17-A	TIMM17A	+	cell part;cytoplasmic part;integral to membrane;integral to mitochondrial inner membrane;integral to mitochondrial membrane;integral to organelle membrane;intracellular organelle part;intracellular part;intrinsic to membrane;intrinsic to mitochondrial inner membrane;intrinsic to organelle membrane;macromolecular complex;membrane;membrane part;mitochondrial inner membrane;mitochondrial inner membr…	FlagUBL3_Flag;FlagUBL3_FlagUBL3CC
NaN	NaN	NaN	NaN	24.7917	24.5628	23.5312	NaN	NaN	2	2	2	31.6	31.6	31.6	10.5	0	6.6891	164480000	5	Q9Y5L4;K7EIT2	Q9Y5L4;K7EIT2	Mitochondrial import inner membrane translocase subunit Tim13	TIMM13
NaN	NaN	NaN	NaN	NaN	NaN	23.598	23.4539	NaN	3	3	3	13.9	13.9	13.9	41.59	0	7.1942	73568000	12	Q01085;Q01085-2;E7ETC0;P31483-2;A6NKZ9;E7ETJ9;H7BY49;C9JTN7	Q01085;Q01085-2;E7ETC0	Nucleolysin TIAR	TIAL1
NaN	NaN	NaN	24.2829	24.3616	24.1754	22.6816	22.766	22.8408	5	5	5	11.8	11.8	11.8	57.002	0	7.4523	113950000	9	Q9BV44;H7C3J3;H7C0R6	Q9BV44;H7C3J3	THUMP domain-containing protein 3	THUMPD3	+	cell part;cytoplasm;intracellular non-membrane-bounded organelle;intracellular organelle;intracellular organelle part;intracellular part;non-membrane-bounded organelle;nuclear part;nucleolus;organelle;organelle part	Flag_FlagUBL3CC;FlagUBL3_FlagUBL3CC;FlagUBL3_Flag
NaN	NaN	NaN	NaN	23.2283	23.2498	NaN	NaN	23.4848	2	2	2	16.1	16.1	16.1	39.315	0	3.5322	70484000	6	Q9NXG2;H3BNW0	Q9NXG2;H3BNW0	THUMP domain-containing protein 1	THUMPD1
30.1087	30.5036	30.149	29.4029	29.1899	29.3712	31.5768	31.4541	31.709	42	42	41	38.3	38.3	38.3	108.66	0	168.82	17161000000	241	Q9Y2W1	Q9Y2W1	Thyroid hormone receptor-associated protein 3	THRAP3
NaN	NaN	NaN	NaN	21.7347	NaN	NaN	22.7078	22.2215	2	2	2	7.3	7.3	7.3	37.535	0.00058703	2.8316	28757000	4	Q86W42;Q86W42-3;Q86W42-2	Q86W42;Q86W42-3;Q86W42-2	THO complex subunit 6 homolog	THOC6
24.9136	24.8628	24.8363	24.888	24.9006	24.7019	24.8951	24.911	25.3717	7	7	7	21.4	21.4	21.4	38.771	0	11.081	322480000	21	Q96J01;Q96J01-2;D6RGZ2;H7C0C5;D6REC9	Q96J01;Q96J01-2;D6RGZ2	THO complex subunit 3	THOC3
25.1806	25.1771	25.1734	25.7826	25.9197	25.7091	25.4852	25.6236	25.1528	12	12	12	8.3	8.3	8.3	182.77	0	22.147	509940000	28	Q8NI27;A0A0C4DG98;H0Y815;F2Z2V2;B7ZBA0;H0Y594;H0Y7U4;Q8NI27-2	Q8NI27;A0A0C4DG98	THO complex subunit 2	THOC2	+	cell part;intracellular organelle part;intracellular part;macromolecular complex;nuclear body;nuclear part;nuclear speck;nucleoplasm;nucleoplasm part;organelle part;protein complex;THO complex;THO complex part of transcription export complex;transcription export complex	FlagUBL3_FlagUBL3CC;FlagUBL3_Flag
NaN	NaN	NaN	22.3877	NaN	NaN	NaN	NaN	NaN	1	1	1	2.3	2.3	2.3	75.665	0.0075916	1.8891	43354000	4	Q96FV9;R4GMN4;A0A087WWS1	Q96FV9;R4GMN4;A0A087WWS1	THO complex subunit 1	THOC1
24.3504	24.8323	24.5804	27.0872	27.2093	27.1487	23.6965	23.9675	23.7466	8	8	8	47.6	47.6	47.6	23.865	0	47.694	761400000	33	Q8WUY1;H0YAR9	Q8WUY1;H0YAR9	Protein THEM6	THEM6	+	extracellular region	FlagUBL3CC_Flag;FlagUBL3_Flag;FlagUBL3_FlagUBL3CC
NaN	NaN	NaN	27.288	27.3422	27.2798	NaN	NaN	NaN	23	23	23	14.8	14.8	14.8	219.6	0	63.366	731210000	43	Q6YHU6;Q6YHU6-3;Q6YHU6-2;H0Y3V5;Q6YHU6-6;Q6YHU6-5;B5MC89;Q6YHU6-4;F5H3M9;B6ZDE5;H7BYZ4	Q6YHU6;Q6YHU6-3;Q6YHU6-2;H0Y3V5	Thyroid adenoma-associated protein	THADA	+		FlagUBL3_Flag;FlagUBL3_FlagUBL3CC
31.4586	31.4079	31.4007	32.6491	32.6279	32.6271	31.0478	30.997	31.1223	43	43	43	66.2	66.2	66.2	77.328	0	323.31	40038000000	327	P21980;P21980-2;A2A299;P21980-3;A2A2A0;O43548;P49221;A0A087WZC4;A0A087WVW4;A0A087WVS3;O43548-2	P21980;P21980-2	Protein-glutamine gamma-glutamyltransferase 2	TGM2	+	adherens junction;anchoring junction;cell junction;cell part;cell-substrate adherens junction;cell-substrate junction;cytoplasmic part;cytosol;extracellular membrane-bounded organelle;extracellular organelle;extracellular region part;extracellular vesicular exosome;focal adhesion;intracellular membrane-bounded organelle;intracellular organelle;intracellular part;intrinsic to membrane;intrinsic to…	FlagUBL3CC_Flag;FlagUBL3_Flag;FlagUBL3_FlagUBL3CC
NaN	NaN	NaN	22.1522	NaN	NaN	NaN	NaN	NaN	2	2	2	2.3	2.3	2.3	97.157	0	3.9145	20663000	7	Q8WUH2	Q8WUH2	Transforming growth factor-beta receptor-associated protein 1	TGFBRAP1
NaN	NaN	NaN	27.8905	27.5415	27.8342	24.7159	24.7503	24.7932	18	18	18	30.9	30.9	30.9	64.567	0	75.608	1094600000	50	P37173;P37173-2	P37173;P37173-2	TGF-beta receptor type-2	TGFBR2	+	caveola;cell part;cytoplasmic part;cytosol;external side of plasma membrane;integral to membrane;intracellular part;intrinsic to membrane;macromolecular complex;membrane;membrane part;membrane raft;plasma membrane;plasma membrane part;protein complex;receptor complex;transforming growth factor beta receptor complex	Flag_FlagUBL3CC;FlagUBL3_FlagUBL3CC;FlagUBL3_Flag
NaN	NaN	NaN	26.5226	26.8614	26.3225	25.184	25.373	24.9944	9	9	8	23.9	23.9	21.9	55.959	0	30.993	577390000	22	P36897;B4DY26;P36897-2;P36897-3;F8W1R9;F8VXZ5;Q8NER5;F8VRH6;F8VVC4;H0YHS4;F8W0K6;Q8NER5-2;Q8NER5-3;Q8NER5-4	P36897;B4DY26;P36897-2;P36897-3;F8W1R9	TGF-beta receptor type-1;Receptor protein serine/threonine kinase	TGFBR1	+	cell;cell junction;cell part;cell-cell junction;cytoplasmic part;endosome;integral to membrane;intracellular membrane-bounded organelle;intracellular organelle;intracellular part;intrinsic to membrane;macromolecular complex;membrane;membrane part;membrane-bounded organelle;occluding junction;organelle;plasma membrane;plasma membrane part;protein complex;receptor complex;tight junction;transformin…	Flag_FlagUBL3CC;FlagUBL3_FlagUBL3CC;FlagUBL3_Flag
28.0824	27.7848	28.2693	30.6142	30.545	30.5374	28.1182	28.0589	28.2637	33	33	33	44.7	44.7	44.7	84.87	0	132.08	8237500000	152	P02786;G3V0E5;H7C3V5;F8WBE5;Q9UP52;Q9UP52-2;Q9UP52-3	P02786;G3V0E5	Transferrin receptor protein 1;Transferrin receptor protein 1, serum form	TFRC	+	blood microparticle;cell part;cell surface;coated pit;cytoplasmic membrane-bounded vesicle;cytoplasmic part;cytoplasmic vesicle;endosome;external side of plasma membrane;extracellular membrane-bounded organelle;extracellular organelle;extracellular region;extracellular region part;extracellular space;extracellular vesicular exosome;integral to membrane;integral to plasma membrane;intracellular me…	FlagUBL3_FlagUBL3CC;FlagUBL3_Flag
26.5598	26.4477	25.9185	25.5079	25.5978	25.4351	25.8854	25.7317	25.6121	10	10	9	14	14	13.1	96.819	0	25.561	544020000	24	Q9UBB9;F6SQZ1;F6XM96;F6UKU9;H0Y4U8;Q9UBB9-2;F6UQ07	Q9UBB9	Tuftelin-interacting protein 11	TFIP11
NaN	NaN	25.3488	NaN	NaN	24.527	24.6679	23.9552	24.7766	4	4	4	17.8	17.8	17.8	43.447	0	6.9508	167870000	8	Q92734;Q92734-2;C9JUE0;C9JJP5;Q05BK6;Q92734-4;Q92734-3;C9JTY3	Q92734;Q92734-2;C9JUE0;C9JJP5;Q05BK6;Q92734-4;Q92734-3;C9JTY3	Protein TFG	TFG
NaN	NaN	23.5644	NaN	NaN	22.7099	NaN	24.107	24.4672	3	3	3	5.9	5.9	5.9	61.52	0	3.959	79036000	4	P19532;P19484;O75030;O75030-9;O14948;P19484-2;O75030-5;B1AKB4;B7Z757;B1AKB5;C9JBI8;B0QYS6;B0QYS7;O14948-3;O14948-4;O14948-2;O75030-11;O75030-10;O75030-12;O75030-4;O75030-3;O75030-8;O75030-7;O75030-6;O75030-2	P19532	Transcription factor E3	TFE3
NaN	NaN	NaN	NaN	NaN	NaN	21.7915	NaN	NaN	2	2	2	5.6	5.6	5.6	45.07	0.0030658	2.3289	10767000	3	Q14186;F5H452;Q5JSB6;Q5JSB5	Q14186;F5H452;Q5JSB6;Q5JSB5	Transcription factor Dp-1	TFDP1
NaN	NaN	24.9884	25.7602	26.2244	26.1687	NaN	23.6926	NaN	10	10	10	24	24	24	45.348	0	15.147	356110000	22	Q9H5Q4	Q9H5Q4	Dimethyladenosine transferase 2, mitochondrial	TFB2M	+	cell part;cytoplasmic part;intracellular non-membrane-bounded organelle;intracellular organelle;intracellular organelle lumen;intracellular organelle part;intracellular part;membrane-enclosed lumen;mitochondrial matrix;mitochondrial nucleoid;mitochondrial part;non-membrane-bounded organelle;nucleoid;organelle;organelle lumen;organelle part	FlagUBL3_Flag
22.7703	23.0095	NaN	22.703	22.8189	NaN	22.7985	NaN	NaN	2	2	2	6.6	6.6	6.6	39.542	0	3.449	52657000	5	Q8WVM0	Q8WVM0	Dimethyladenosine transferase 1, mitochondrial	TFB1M
27.3257	27.3859	27.158	25.9915	26.2028	26.5406	28.9217	29.1882	28.5575	12	12	12	37.4	37.4	37.4	29.096	0	137.32	2945900000	61	Q00059;Q00059-2;H7BYN3	Q00059;Q00059-2;H7BYN3	Transcription factor A, mitochondrial	TFAM
NaN	NaN	NaN	24.9162	24.5292	24.8877	NaN	NaN	NaN	4	4	4	15	15	15	34.188	0	6.8274	146020000	7	Q9Y6I9;A0A087WTU3;C9JXQ7;C9JHH5	Q9Y6I9;A0A087WTU3	Testis-expressed sequence 264 protein	TEX264	+	extracellular membrane-bounded organelle;extracellular organelle;extracellular region part;extracellular vesicular exosome;membrane-bounded organelle;membrane-bounded vesicle;organelle;vesicle	FlagUBL3_Flag;FlagUBL3_FlagUBL3CC
24.6669	26.1227	23.1689	25.4507	25.5854	25.5029	27.9309	27.1633	27.5704	22	22	22	16.6	16.6	16.6	223.81	0	84.395	1049800000	48	Q6N021;E7EQS8;E7EPB1;Q6N021-2;Q6N021-3;A0A0A0MS53;D6RE87	Q6N021;E7EQS8;E7EPB1;Q6N021-2;Q6N021-3	Methylcytosine dioxygenase TET2	TET2
NaN	NaN	NaN	NaN	NaN	NaN	24.0763	NaN	NaN	2	2	2	0.9	0.9	0.9	235.31	0.0025766	2.5439	89332000	6	Q8NFU7	Q8NFU7	Methylcytosine dioxygenase TET1	TET1
21.9388	22.3417	NaN	27.1358	27.7309	25.7468	22.8526	21.6795	21.8281	16	16	16	23.5	23.5	23.5	91.746	0	24.845	617620000	30	Q9Y4R8;H3BRS3;H3BU45	Q9Y4R8;H3BRS3	Telomere length regulation protein TEL2 homolog	TELO2	+	cell part;chromosomal part;chromosome, telomeric region;cytoplasm;intracellular;intracellular membrane-bounded organelle;intracellular organelle;intracellular organelle part;intracellular part;macromolecular complex;membrane;membrane-bounded organelle;nucleus;organelle;organelle part;protein complex;TORC1 complex;TORC2 complex	FlagUBL3_FlagUBL3CC;FlagUBL3_Flag
28.016	27.9876	27.9789	30.1182	30.1221	30.0958	28.3844	28.4218	28.2473	15	15	15	33.8	33.8	33.8	36.034	0	66.567	6863100000	124	Q9NZ01;M0R3C3;M0QXM3;Q9NZ01-2;M0R329;B4DR74	Q9NZ01	Very-long-chain enoyl-CoA reductase	TECR	+	cell part;cytoplasmic part;endoplasmic reticulum;endoplasmic reticulum membrane;endoplasmic reticulum part;integral to endoplasmic reticulum membrane;integral to membrane;integral to organelle membrane;intracellular membrane-bounded organelle;intracellular organelle;intracellular organelle part;intracellular part;intrinsic to endoplasmic reticulum membrane;intrinsic to membrane;intrinsic to organ…	Flag_FlagUBL3CC;FlagUBL3_FlagUBL3CC;FlagUBL3_Flag
NaN	NaN	NaN	NaN	NaN	NaN	22.1651	22.7274	22.1209	2	2	2	2.7	2.7	2.7	129.69	0.00059577	2.93	21936000	3	Q7Z6L1;Q7Z6L1-2;Q7Z6L1-4;Q7Z6L1-3	Q7Z6L1;Q7Z6L1-2;Q7Z6L1-4;Q7Z6L1-3	Tectonin beta-propeller repeat-containing protein 1	TECPR1
24.1964	24.2084	23.7951	23.9219	24.152	23.713	23.5556	23.5401	23.6927	3	3	3	6.8	6.8	6.8	47.945	0	4.2708	134870000	9	P28347;H0YE88;Q15561;Q99594;Q15562;P28347-2;H0YGS2;J3KP52;H0YEJ9;A0A0A0MRF3;Q53GI4;Q15561-3;Q15562-2;Q15562-4;H0Y7B0;H0YCZ6;H0YG62;E9PKB7	P28347;H0YE88;Q15561;Q99594;Q15562;P28347-2;H0YGS2;J3KP52;H0YEJ9;A0A0A0MRF3;Q53GI4;Q15561-3;Q15562-2;Q15562-4	Transcriptional enhancer factor TEF-1;Transcriptional enhancer factor TEF-3;Transcriptional enhancer factor TEF-5;Transcriptional enhancer factor TEF-4	TEAD1;TEAD4;TEAD3;TEAD2
NaN	NaN	NaN	22.2989	22.743	22.3464	NaN	NaN	NaN	2	2	2	7.7	7.7	7.7	40.929	0.0025847	2.5788	24588000	4	O95551;O95551-2;X6R5A3;O95551-3	O95551;O95551-2;X6R5A3;O95551-3	Tyrosyl-DNA phosphodiesterase 2	TDP2
30.938	31.0872	31.0134	31.8653	31.8907	31.8372	30.9059	30.9591	31.0062	35	35	35	74.5	74.5	74.5	60.343	0	323.31	27236000000	310	P17987;E7ERF2;E7EQR6;F5H282;F5H136;F5GZ03;F5H676;F5H726;F5GZI8;F5H7Y1;F5GYL4	P17987;E7ERF2;E7EQR6;F5H282	T-complex protein 1 subunit alpha	TCP1	+	acrosomal vesicle;cell body;cell part;centrosome;chaperonin-containing T-complex;chromatin;chromosomal part;cytoplasm;cytoplasmic membrane-bounded vesicle;cytoplasmic part;cytoplasmic vesicle;cytoskeletal part;cytosol;cytosolic part;extracellular membrane-bounded organelle;extracellular organelle;extracellular region part;extracellular vesicular exosome;Golgi apparatus;heterochromatin;intracellul…	FlagUBL3_Flag;FlagUBL3_FlagUBL3CC
26.6555	27.364	26.413	25.615	25.7429	25.6834	26.6013	26.6129	26.4405	15	15	15	13.2	13.2	13.2	152.1	0	34.838	755430000	45	Q13428;Q13428-3;Q13428-4;Q13428-2;Q13428-8;Q13428-6;J3KQ96;E7ETY2;Q13428-7;Q13428-5;H0YA99	Q13428;Q13428-3;Q13428-4;Q13428-2;Q13428-8;Q13428-6;J3KQ96;E7ETY2;Q13428-7;Q13428-5	Treacle protein	TCOF1
NaN	NaN	NaN	NaN	NaN	NaN	23.6647	NaN	NaN	3	3	3	4.2	4.2	4.2	92.967	0	4.8327	55809000	5	Q13488;E9PMC5;E9PM12;E9PNA6	Q13488;E9PMC5;E9PM12	V-type proton ATPase 116 kDa subunit a isoform 3;V-type proton ATPase subunit a	TCIRG1
NaN	NaN	NaN	21.6163	NaN	NaN	NaN	NaN	NaN	1	1	1	2.7	2.7	2.7	76.666	0.008222	1.7626	22426000	3	Q9BQ70;H3BS87;H3BMJ8;Q9H7D3;H3BSP8;H3BTU3;H3BQ53	Q9BQ70;H3BS87;H3BMJ8;Q9H7D3;H3BSP8;H3BTU3;H3BQ53	Transcription factor 25	TCF25
25.7171	25.2863	25.2991	25.0569	25.1039	24.8906	24.9083	25.5522	24.9759	8	8	8	8.6	8.6	8.6	123.9	0	11.54	319700000	15	O14776;O14776-2;G3V220	O14776;O14776-2;G3V220	Transcription elongation regulator 1	TCERG1
25.3982	25.5819	25.5731	26.1801	26.1594	26.036	25.278	25.3311	25.1304	6	6	6	53.4	53.4	53.4	13.133	0	13.068	522530000	23	Q15370;Q15370-2;B8ZZU8;I3L0M9;A0A0B4J296	Q15370;Q15370-2;B8ZZU8;I3L0M9;A0A0B4J296	Transcription elongation factor B polypeptide 2	TCEB2	+	cell part;Cul2-RING ubiquitin ligase complex;Cul5-RING ubiquitin ligase complex;cullin-RING ubiquitin ligase complex;cytoplasmic part;cytoplasmic ubiquitin ligase complex;cytosol;elongin complex;extracellular membrane-bounded organelle;extracellular organelle;extracellular region part;extracellular vesicular exosome;intracellular organelle part;intracellular part;macromolecular complex;membrane-b…	FlagUBL3CC_Flag;FlagUBL3_Flag;FlagUBL3_FlagUBL3CC
26.3638	26.3795	26.4011	26.5136	26.4588	26.5846	25.7288	25.7575	25.9323	7	7	7	66.1	66.1	66.1	12.473	0	50.367	740810000	37	Q15369;E5RHG8;Q15369-2;R4GMY8	Q15369;E5RHG8;Q15369-2;R4GMY8	Transcription elongation factor B polypeptide 1	TCEB1	+	cell part;cytoplasmic part;cytosol;elongin complex;intracellular organelle part;intracellular part;macromolecular complex;nuclear part;nucleoplasm;nucleoplasm part;organelle part;protein complex;transcription elongation factor complex	FlagUBL3CC_Flag;FlagUBL3_Flag
NaN	NaN	NaN	NaN	NaN	24.1999	23.9405	23.7822	23.936	3	3	3	11	11	11	33.969	0	4.1556	110880000	5	P23193;B7Z4S1;Q15560;P23193-2;A0A0A0MT58;Q15560-2;E5RK46;E5RFI1;E5RJ93;E5RIS7;Q5JRI7	P23193;B7Z4S1;Q15560;P23193-2;A0A0A0MT58;Q15560-2	Transcription elongation factor A protein 1;Transcription elongation factor A protein 2	TCEA1;TCEA2
24.0082	NaN	NaN	24.9174	24.8606	25.0732	22.7229	22.5428	23.8029	8	8	8	8.5	8.5	8.5	102.12	0	8.2462	187700000	16	Q9Y4C2;Q9Y4C2-2	Q9Y4C2;Q9Y4C2-2	TRPM8 channel-associated factor 1	TCAF1	+	cell part;membrane;plasma membrane	FlagUBL3_FlagUBL3CC
24.9049	24.6264	25.1126	28.1546	28.2221	27.9857	24.2598	23.9063	24.1598	15	15	15	32.3	32.3	32.3	70.737	0	58.176	1307400000	34	Q969Z0;Q969Z0-2;C9J7P5;C9IZN7;H7C4R5;C9J5A2;C9J347	Q969Z0;Q969Z0-2	Protein TBRG4	TBRG4	+	cell part;cytoplasmic part;intracellular membrane-bounded organelle;intracellular organelle;intracellular part;membrane-bounded organelle;mitochondrion;organelle	FlagUBL3CC_Flag;FlagUBL3_Flag;FlagUBL3_FlagUBL3CC
NaN	NaN	NaN	23.1166	22.9687	22.8672	NaN	NaN	NaN	4	4	4	6.9	6.9	6.9	89.034	0	6.2006	34856000	8	Q12788;J3KNP2;A0A087WYP7	Q12788;J3KNP2;A0A087WYP7	Transducin beta-like protein 3	TBL3	+	cell part;intracellular membrane-bounded organelle;intracellular non-membrane-bounded organelle;intracellular organelle;intracellular organelle part;intracellular part;macromolecular complex;membrane-bounded organelle;non-membrane-bounded organelle;nuclear part;nucleolar part;nucleolus;nucleus;organelle;organelle part;preribosome;protein complex;Pwp2p-containing subcomplex of 90S preribosome;ribo…
27.2284	27.3393	27.4349	26.9187	26.8398	26.6832	26.8061	26.8078	26.8811	14	14	14	39.1	39.1	39.1	49.797	0	34.821	1021500000	49	Q9Y4P3;E9PF19;Q96E41;A0A087WXC6;F8WDI9;F8WCR3	Q9Y4P3;E9PF19;Q96E41	Transducin beta-like protein 2	TBL2
NaN	NaN	NaN	23.1605	NaN	23.3433	23.8926	NaN	23.0997	2	2	2	7	7	7	55.594	0	5.1418	82509000	4	Q9BZK7;F8W9D8;C9IYU9;A0A0D9SF63;C9JCW4;C9JLJ1;C9JTW8;C9JY82;C9JCK0;C9JBN1;C9JEC9;C9J3H2;C9J903;A0A0D9SEW5;A0A0D9SFS8;C9J7E1;A0A0D9SF25	Q9BZK7;F8W9D8;C9IYU9;A0A0D9SF63;C9JCW4;C9JLJ1;C9JTW8;C9JY82;C9JCK0;C9JBN1;C9JEC9;C9J3H2;C9J903;A0A0D9SEW5;A0A0D9SFS8;C9J7E1;A0A0D9SF25	F-box-like/WD repeat-containing protein TBL1XR1	TBL1XR1
NaN	NaN	NaN	24.6529	24.6123	24.5364	24.2656	24.4039	24.2253	7	7	7	12.6	12.6	12.6	83.641	0	13.155	191060000	17	Q9UHD2;F5H206;F5H1A3;F5GZI4	Q9UHD2	Serine/threonine-protein kinase TBK1	TBK1	+	cell part;cytoplasm;cytoplasmic part;cytosol;endosomal part;endosome membrane;intracellular organelle part;intracellular part;membrane;organelle membrane;organelle part	Flag_FlagUBL3CC;FlagUBL3_FlagUBL3CC
24.3894	22.2527	22.2276	29.2283	29.441	29.3643	22.9752	23.939	23.5339	25	25	25	28	28	28	132.6	0	215.09	2856500000	67	Q9BTW9;J3KR97;Q9BTW9-4;Q9BTW9-5;I3L439;I3L163;I3L3H4;I3L131;I3L143;I3L0V3;I3L4D2;I3L500;I3L1S3;I3L120;Q9BTW9-3;A0A0G2JME7;Q9BTW9-2	Q9BTW9;J3KR97;Q9BTW9-4;Q9BTW9-5	Tubulin-specific chaperone D	TBCD	+	adherens junction;anchoring junction;cell junction;cell part;cell-cell junction;cytoplasm;cytoskeletal part;intracellular organelle part;intracellular part;lateral plasma membrane;macromolecular complex;membrane part;microtubule;occluding junction;organelle part;plasma membrane part;protein complex;tight junction	FlagUBL3_FlagUBL3CC;FlagUBL3_Flag
24.6912	NaN	24.8527	24.3259	24.201	24.1088	24.357	24.5111	24.4103	5	5	5	20.1	20.1	20.1	27.325	0	6.7404	210790000	16	Q99426;K7EK42;K7EP07;Q99426-2;K7EL99	Q99426;K7EK42;K7EP07;Q99426-2	Tubulin-folding cofactor B	TBCB
NaN	22.7802	22.4353	24.3966	24.0822	24.1181	NaN	NaN	NaN	6	6	6	4.6	4.6	4.6	140.52	0	7.7083	88907000	11	Q66K14;Q66K14-2;H0YB08;G3V133;Q6ZT07;E5RIN2	Q66K14;Q66K14-2	TBC1 domain family member 9B	TBC1D9B	+	cell part;integral to membrane;intrinsic to membrane;membrane part	FlagUBL3_Flag;FlagUBL3_FlagUBL3CC
NaN	NaN	NaN	21.6498	NaN	NaN	NaN	NaN	NaN	1	1	1	4.8	4.8	4.8	33.971	0.004878	2.1127	10669000	2	Q9P0N9;Q5SZL8;Q5SZM2;U3KQD8;Q5SZM1;U3KPY5;B4DK47;Q5SZL3;U3KPS8;Q5SZL5;Q5SZL6;Q5SZL4;Q9P0N9-3;Q9P0N9-4;Q9P0N9-2	Q9P0N9;Q5SZL8;Q5SZM2;U3KQD8;Q5SZM1;U3KPY5;B4DK47;Q5SZL3;U3KPS8;Q5SZL5;Q5SZL6;Q5SZL4;Q9P0N9-3;Q9P0N9-4;Q9P0N9-2	TBC1 domain family member 7	TBC1D7
NaN	NaN	NaN	24.2095	24.4072	24.6134	NaN	NaN	NaN	5	5	5	9.8	9.8	9.8	89.003	0	9.9994	96550000	8	Q92609;Q92609-2;C9J3F6;C9JMP7;C9JIU4;F2Z3I5;C9JNM0;C9JED7;F2Z3C3;C9K0P2;C9J397;C9JWX0;C9JW04;C9JDR8	Q92609;Q92609-2;C9J3F6	TBC1 domain family member 5	TBC1D5	+	autophagic vacuole;cell part;cytoplasmic part;cytoplasmic vesicle;endosomal part;endosome membrane;intracellular membrane-bounded organelle;intracellular organelle;intracellular organelle part;intracellular part;macromolecular complex;membrane;membrane part;membrane-bounded organelle;organelle;organelle membrane;organelle part;protein complex;retromer complex;vacuole;vesicle	FlagUBL3_Flag
NaN	NaN	NaN	24.1483	24.4	24.4493	NaN	NaN	NaN	3	3	3	6.8	6.8	6.8	62.919	0	4.7142	89049000	7	Q9ULP9;Q9ULP9-2;A0A0D9SFR5;H3BQ06	Q9ULP9;Q9ULP9-2	TBC1 domain family member 24	TBC1D24	+	axon part;cell part;cell projection part;cytoplasm;intracellular part;neuromuscular junction;synapse;synapse part;terminal button	FlagUBL3CC_Flag;FlagUBL3_Flag
NaN	NaN	23.0787	22.8371	22.6914	22.6292	NaN	22.5383	NaN	2	2	2	2.5	2.5	2.5	105.41	0.00030139	3.0655	40476000	4	Q9BYX2;Q9BYX2-3;Q9BYX2-2;Q9BYX2-6;Q9BYX2-5;Q9BYX2-4	Q9BYX2;Q9BYX2-3;Q9BYX2-2;Q9BYX2-6;Q9BYX2-5;Q9BYX2-4	TBC1 domain family member 2A	TBC1D2	+	cell junction;cell part;cytoplasmic membrane-bounded vesicle;cytoplasmic part;cytoplasmic vesicle;intracellular membrane-bounded organelle;intracellular organelle;intracellular part;membrane-bounded organelle;membrane-bounded vesicle;organelle;vesicle
NaN	NaN	NaN	22.2323	NaN	NaN	NaN	NaN	NaN	1	1	1	2.3	2.3	2.3	72.727	0.0082305	1.7694	16518000	2	Q9HA65;M0R2L2;Q9HA65-3;Q9HA65-2	Q9HA65;M0R2L2;Q9HA65-3;Q9HA65-2	TBC1 domain family member 17	TBC1D17
NaN	NaN	NaN	25.6177	25.1836	25.0875	23.5721	23.8238	NaN	6	6	6	10.1	10.1	10.1	79.49	0	11.106	223390000	12	Q8TC07;Q8TC07-2;Q8TC07-3;C9JA93;F8WDJ1;F8WF35;F8VV61;F8WCB5	Q8TC07;Q8TC07-2;Q8TC07-3;C9JA93	TBC1 domain family member 15	TBC1D15	+	cell part;cytoplasm;cytoplasmic part;extracellular membrane-bounded organelle;extracellular organelle;extracellular region part;extracellular vesicular exosome;intracellular membrane-bounded organelle;intracellular organelle;intracellular part;membrane-bounded organelle;membrane-bounded vesicle;mitochondrion;organelle;vesicle
NaN	NaN	NaN	23.8246	24.7072	23.85	23.0456	22.7687	NaN	3	3	3	8.5	8.5	8.5	57.117	0	6.277	107980000	8	Q9BXI6;Q9BXI6-2;B5MD46;F8WDN6	Q9BXI6;Q9BXI6-2;B5MD46	TBC1 domain family member 10A	TBC1D10A	+	cell part;cell projection;extracellular membrane-bounded organelle;extracellular organelle;extracellular region part;extracellular vesicular exosome;membrane;membrane-bounded organelle;membrane-bounded vesicle;microvillus;organelle;plasma membrane;vesicle
25.4313	25.7775	24.9225	24.6696	24.8309	24.7692	27.4592	26.8796	26.9705	12	12	12	19.9	19.9	19.9	90.876	0	21.105	662640000	23	Q86VP1;Q86VP1-2;B8ZZD4;Q86VP1-4;Q86VP1-3;H7C3L5;C9J7J4	Q86VP1;Q86VP1-2;B8ZZD4;Q86VP1-4;Q86VP1-3	Tax1-binding protein 1	TAX1BP1
NaN	NaN	NaN	23.5353	23.3145	23.2245	NaN	NaN	NaN	3	3	3	3.8	3.8	3.8	81.035	0	4.5009	50854000	8	Q9BW92;F6S7Q7;U3KQG0;Q9BW92-2	Q9BW92;F6S7Q7;U3KQG0;Q9BW92-2	Threonine--tRNA ligase, mitochondrial	TARS2	+	cell part;cytoplasm;cytoplasmic part;intracellular organelle lumen;intracellular organelle part;intracellular part;membrane-enclosed lumen;mitochondrial matrix;mitochondrial part;organelle lumen;organelle part	FlagUBL3_Flag
27.822	27.4593	27.6597	27.2079	27.395	27.2578	27.0367	27.1308	27.2335	17	17	14	26.8	26.8	21.3	83.434	0	59.383	1443100000	71	P26639;P26639-2;D6R9F8;D6RCA5;D6RDJ6;D6RBR8	P26639;P26639-2	Threonine--tRNA ligase, cytoplasmic	TARS
27.0893	26.9165	26.8744	26.9385	26.7656	26.9633	26.313	26.3361	26.4269	6	6	6	23.9	23.9	23.9	44.739	0	68.368	1072800000	34	Q13148;A0A087WX29;B1AKP7;G3V162;A0A087X260;A0A087WYY0;A0A087WXQ5;A0A087WV68;Q13148-4;A0A087WW61;A0A087WX67;A0A087WXV3;K7EJM5;K7EN94;A0A087WYE7;A0A087WZC9;A0A087WTZ4;K7EL26;A0A087WZM1;K7EJ99;A0A0A0MSV7	Q13148;A0A087WX29;B1AKP7;G3V162;A0A087X260;A0A087WYY0;A0A087WXQ5;A0A087WV68;Q13148-4;A0A087WW61;A0A087WX67;A0A087WXV3;K7EJM5;K7EN94	TAR DNA-binding protein 43	TARDBP
NaN	NaN	NaN	24.027	NaN	NaN	NaN	NaN	NaN	2	2	2	1.4	1.4	1.4	181.67	0.0035754	2.2266	46232000	2	Q13395	Q13395	Probable methyltransferase TARBP1	TARBP1
NaN	NaN	NaN	NaN	NaN	22.7602	NaN	NaN	NaN	2	2	2	3.4	3.4	3.4	64.259	0.0025914	2.5964	21974000	2	Q6NXT6;Q6NXT6-2;H0Y985	Q6NXT6;Q6NXT6-2;H0Y985	Transmembrane anterior posterior transformation protein 1 homolog	TAPT1
NaN	NaN	NaN	25.2109	25.9592	25.3064	24.1786	24.264	NaN	3	3	3	7.4	7.4	7.4	47.625	0	5.6178	281720000	8	O15533;A0A0G2JKZ1;A2AB90;A0A0G2JH37;A0A0A0MSV9;O15533-2;O15533-3;Q6P1N7;C9JA35;A0A0A0MT98;O15533-4	O15533;A0A0G2JKZ1;A2AB90;A0A0G2JH37;A0A0A0MSV9;O15533-2;O15533-3;Q6P1N7;C9JA35	Tapasin	TAPBP	+	cell part;cytoplasmic part;endoplasmic reticulum;endoplasmic reticulum membrane;endoplasmic reticulum part;Golgi apparatus part;Golgi membrane;integral to endoplasmic reticulum membrane;integral to lumenal side of endoplasmic reticulum membrane;integral to membrane;integral to organelle membrane;intracellular membrane-bounded organelle;intracellular organelle;intracellular organelle part;intracel…
24.3191	24.1468	23.7456	26.6092	26.9997	26.6608	24.1312	24.3329	24.1187	9	9	8	17.1	17.1	15.9	75.663	0	16.631	577370000	27	Q03519;A0A0G2JLV0;A0A087WYD6;X5CMH5;E7ENX8;Q03519-2;Q9NUT2;Q9NUT2-5;Q9NUT2-4;Q9NUT2-2	Q03519;A0A0G2JLV0;A0A087WYD6;X5CMH5;E7ENX8;Q03519-2	Antigen peptide transporter 2	TAP2	+	cell part;cytoplasmic part;endoplasmic reticulum membrane;endoplasmic reticulum part;integral to endoplasmic reticulum membrane;integral to membrane;integral to organelle membrane;intracellular organelle part;intracellular part;intrinsic to endoplasmic reticulum membrane;intrinsic to membrane;intrinsic to organelle membrane;macromolecular complex;membrane;membrane part;MHC class II protein comple…	FlagUBL3_FlagUBL3CC;FlagUBL3_Flag
24.7882	NaN	NaN	27.1445	27.1542	27.2122	24.616	24.6605	24.6258	8	8	8	19.8	19.8	19.8	87.217	0	119.5	810590000	25	Q03518	Q03518	Antigen peptide transporter 1	TAP1	+	cell part;cytoplasmic part;endoplasmic reticulum membrane;endoplasmic reticulum part;integral to endoplasmic reticulum membrane;integral to membrane;integral to organelle membrane;intracellular membrane-bounded organelle;intracellular organelle;intracellular organelle part;intracellular part;intrinsic to endoplasmic reticulum membrane;intrinsic to membrane;intrinsic to organelle membrane;macromol…	FlagUBL3_FlagUBL3CC;FlagUBL3_Flag
NaN	NaN	NaN	NaN	NaN	NaN	NaN	23.0109	22.5426	2	2	1	2.9	2.9	1.4	105.4	0.0025803	2.5622	41979000	6	Q9H2K8;G3V1Q8	Q9H2K8;G3V1Q8	Serine/threonine-protein kinase TAO3	TAOK3
NaN	NaN	NaN	21.4116	NaN	NaN	NaN	NaN	NaN	1	1	1	1.1	1.1	1.1	120.75	0.0014514	2.673	10842000	3	Q9C0B7	Q9C0B7	Transport and Golgi organization protein 6 homolog	TANGO6
26.3295	26.1135	26.1063	25.1011	25.44	25.2533	25.1055	24.5292	25.1226	5	5	5	20.2	20.2	20.2	38.078	0	16.122	358120000	21	Q96BW9-3;Q96BW9;Q96BW9-2;A0A0G2JQ92;H7C1A2;G3V0F3;B4E101	Q96BW9-3;Q96BW9;Q96BW9-2	Phosphatidate cytidylyltransferase, mitochondrial	TAMM41
NaN	NaN	22.636	NaN	NaN	NaN	NaN	NaN	NaN	1	1	1	3.3	3.3	3.3	37.54	0.007384	1.9328	22665000	1	P37837;F2Z393	P37837;F2Z393	Transaldolase	TALDO1
25.9027	25.9781	26.1999	24.9385	25.11	25.0251	24.8199	24.9593	24.9653	6	6	6	32.7	32.7	32.7	22.391	0	12.401	377870000	20	P37802;X6RJP6;P37802-2	P37802;X6RJP6;P37802-2	Transgelin-2	TAGLN2
NaN	NaN	NaN	22.3379	NaN	NaN	NaN	NaN	NaN	1	1	1	4.8	4.8	4.8	34.262	0.0025929	2.5993	22599000	2	Q7Z7C8;C9J7M8;A0A0A0MRR3;Q7Z7C8-2;Q7Z7C8-4	Q7Z7C8;C9J7M8;A0A0A0MRR3;Q7Z7C8-2;Q7Z7C8-4	Transcription initiation factor TFIID subunit 8	TAF8
NaN	NaN	NaN	23.3109	23.2701	23.3358	22.907	NaN	NaN	4	4	4	10.8	10.8	10.8	67.814	0	4.9619	54718000	5	Q9Y6J9	Q9Y6J9	TAF6-like RNA polymerase II p300/CBP-associated factor-associated factor 65 kDa subunit 6L	TAF6L	+	cell part;chromatin remodeling complex;extracellular membrane-bounded organelle;extracellular organelle;extracellular region part;extracellular vesicular exosome;histone acetyltransferase complex;histone deacetylase complex;intracellular organelle part;intracellular part;macromolecular complex;membrane-bounded organelle;membrane-bounded vesicle;nuclear part;nucleoplasm part;organelle;organelle pa…
27.8277	28.152	27.9653	27.1777	27.2186	27.3283	28.1494	28.0257	28.1945	22	22	22	30.1	30.1	30.1	110.11	0	243.31	2082200000	94	O00268;A0A0G2JRY5;V9GY14;Q92750;V9GY03;A0A0A0MSA8;J3KTH2	O00268;A0A0G2JRY5	Transcription initiation factor TFIID subunit 4	TAF4
NaN	NaN	NaN	NaN	NaN	22.3737	NaN	NaN	NaN	1	1	1	11.5	11.5	11.5	21.711	0.00059542	2.9297	8345600	1	Q12962	Q12962	Transcription initiation factor TFIID subunit 10	TAF10
NaN	NaN	NaN	24.134	23.9044	23.7731	NaN	NaN	NaN	3	3	3	13.6	13.6	13.6	35.709	0	7.4897	69823000	7	P09758	P09758	Tumor-associated calcium signal transducer 2	TACSTD2	+	basal plasma membrane;cell part;cytoplasmic part;cytosol;extracellular membrane-bounded organelle;extracellular organelle;extracellular region part;extracellular space;extracellular vesicular exosome;integral to membrane;integral to plasma membrane;intracellular membrane-bounded organelle;intracellular organelle;intracellular part;intrinsic to membrane;intrinsic to plasma membrane;lateral plasma …	FlagUBL3_FlagUBL3CC;FlagUBL3_Flag
NaN	NaN	NaN	NaN	22.8995	23.0897	24.1154	NaN	NaN	4	4	4	7.6	7.6	7.6	90.359	0	7.3726	138770000	6	Q9Y6A5;E7EMT0;C9JA91;F8WC55;Q8IX09;C9JWI7	Q9Y6A5;E7EMT0;C9JA91	Transforming acidic coiled-coil-containing protein 3	TACC3
28.0818	28.5699	28.0283	28.1097	28.1127	28.3028	29.4769	29.4664	29.4274	21	20	4	44.8	43.7	7.7	78.682	0	153.74	4503700000	109	Q8N5C8;Q8N5C8-2;A0A0A0MQY2	Q8N5C8;Q8N5C8-2	TGF-beta-activated kinase 1 and MAP3K7-binding protein 3	TAB3
NaN	NaN	NaN	24.5031	NaN	NaN	25.916	25.7739	25.7622	18	2	2	47	4.9	4.9	67.029	0	6.4904	301660000	10	F6SS63	F6SS63		TAB3
22.4017	NaN	NaN	NaN	NaN	NaN	NaN	NaN	NaN	3	1	1	33.6	13	13	13.928	0	4.4722	44661000	2	U3KQR0	U3KQR0		TAB2
28.4769	29.1865	28.3998	28.7994	28.7642	28.7165	30.1117	29.9867	30.2256	24	24	21	46.8	46.8	41.7	76.493	0	295.05	7665300000	186	Q9NYJ8;Q9NYJ8-2;U3KQ62	Q9NYJ8;Q9NYJ8-2	TGF-beta-activated kinase 1 and MAP3K7-binding protein 2	TAB2
30.2005	30.8519	30.0991	30.667	30.7286	30.7237	31.8609	31.9184	31.9066	32	32	32	79.6	79.6	79.6	54.643	0	323.31	27078000000	332	Q15750;Q15750-2	Q15750;Q15750-2	TGF-beta-activated kinase 1 and MAP3K7-binding protein 1	TAB1
NaN	NaN	NaN	23.5807	23.4972	23.5299	NaN	NaN	NaN	3	3	3	5	5	5	67.684	0.00030303	3.1099	51820000	4	Q86TM6;Q86TM6-2;Q86TM6-3;H0YCR6;E9PN88;E9PMA1;E9PK19	Q86TM6;Q86TM6-2;Q86TM6-3;H0YCR6;E9PN88;E9PMA1;E9PK19	E3 ubiquitin-protein ligase synoviolin	SYVN1	+	cell part;cytoplasmic part;cytoplasmic ubiquitin ligase complex;endoplasmic reticulum;endoplasmic reticulum membrane;endoplasmic reticulum part;ER ubiquitin ligase complex;Hrd1p ubiquitin ligase complex;integral to membrane;intracellular membrane-bounded organelle;intracellular organelle;intracellular organelle part;intracellular part;intrinsic to membrane;macromolecular complex;membrane;membrane…
NaN	NaN	NaN	27.0168	26.6105	26.8136	NaN	NaN	25.249	3	3	3	19.7	19.7	19.7	28.565	0	17.41	603730000	12	Q16563;Q16563-2;C9JYN0;H7C4J8	Q16563;Q16563-2;C9JYN0	Synaptophysin-like protein 1	SYPL1	+	cell part;clathrin-coated vesicle;coated vesicle;cytoplasmic membrane-bounded vesicle;cytoplasmic part;cytoplasmic vesicle;cytoplasmic vesicle membrane;cytoplasmic vesicle part;extracellular membrane-bounded organelle;extracellular organelle;extracellular region part;extracellular vesicular exosome;integral to membrane;integral to organelle membrane;integral to plasma membrane;integral to synapti…	FlagUBL3_FlagUBL3CC;FlagUBL3_Flag
23.9566	NaN	24.4854	23.974	23.992	24.2263	25.6734	25.2065	25.1117	9	9	9	9.9	9.9	9.9	140.65	0	20.221	266420000	18	Q9UMZ2;Q9UMZ2-6;Q9UMZ2-9;Q9UMZ2-4;Q9UMZ2-8;Q9UMZ2-3;Q9UMZ2-7;Q9UMZ2-5;A0A087WZS7	Q9UMZ2;Q9UMZ2-6;Q9UMZ2-9;Q9UMZ2-4;Q9UMZ2-8;Q9UMZ2-3;Q9UMZ2-7;Q9UMZ2-5	Synergin gamma	SYNRG
NaN	NaN	NaN	23.2357	23.4936	NaN	NaN	NaN	NaN	2	2	2	17	17	17	17.301	0	6.2663	46673000	6	A0A087X1F5;A0A087WYV9;A0A087WUM0;Q9P0S2;P57105;A0A087WX56	A0A087X1F5;A0A087WYV9;A0A087WUM0;Q9P0S2;P57105;A0A087WX56	Cytochrome c oxidase assembly protein COX16 homolog, mitochondrial;Synaptojanin-2-binding protein	SYNJ2BP-COX16;COX16;SYNJ2BP
NaN	NaN	24.5197	24.2818	24.1926	24.0285	24.3559	24.2146	24.2836	5	5	5	5.2	5.2	5.2	165.54	0	11.384	177740000	10	O15056;O15056-3;E7ER60;O15056-2;X6R647;Q5TA15;H7BY56	O15056;O15056-3;E7ER60;O15056-2;X6R647	Synaptojanin-2	SYNJ2
NaN	NaN	NaN	NaN	NaN	NaN	23.247	23.0504	23.3983	4	4	4	3.9	3.9	3.9	173.1	0	4.7086	116580000	6	O43426;A0A0D9SGJ6;J3KQV8;O43426-4;J3KPK1;C9JFZ1;O43426-2;C9JW66;O43426-5;C9J1Z6	O43426;A0A0D9SGJ6;J3KQV8;O43426-4;J3KPK1;C9JFZ1;O43426-2;C9JW66;O43426-5	Synaptojanin-1	SYNJ1
22.2994	22.5335	NaN	26.7256	26.7209	26.5308	22.5613	NaN	NaN	4	4	4	12.9	12.9	12.9	24.81	0	6.3992	461860000	11	O43760;O43760-2;K7ELD9;K7ENG9;K7ELS8;K7EJ35	O43760;O43760-2;K7ELD9;K7ENG9;K7ELS8	Synaptogyrin-2	SYNGR2	+	cell part;clathrin coated vesicle membrane;coated vesicle membrane;cytoplasmic part;cytoplasmic vesicle membrane;cytoplasmic vesicle part;extracellular membrane-bounded organelle;extracellular organelle;extracellular region part;extracellular vesicular exosome;integral to membrane;intracellular organelle part;intracellular part;intrinsic to membrane;membrane;membrane part;membrane-bounded organel…	FlagUBL3_Flag;FlagUBL3_FlagUBL3CC
NaN	NaN	NaN	NaN	NaN	23.7073	24.3558	24.7609	24.0234	12	12	11	2	2	1.9	796.43	0	13.778	117010000	14	Q8WXH0;G3V5X4;A0A0A0MRE3;Q8WXH0-2;A0A0C4DGK3;Q8WXH0-7;Q8WXH0-3;Q8WXH0-13;Q8WXH0-4;G3V5D3;G3V3D4;A0A0C4DH87;G3V4T3;Q8WXH0-6;Q8WXH0-11;Q8WXH0-12;Q8WXH0-5;Q8WXH0-10	Q8WXH0;G3V5X4;A0A0A0MRE3;Q8WXH0-2;A0A0C4DGK3;Q8WXH0-7	Nesprin-2	SYNE2
26.5675	26.3626	26.8033	25.8965	25.6816	25.9531	26.0539	26.1003	25.7083	3	3	3	0.3	0.3	0.3	1011.1	0	3.4731	550520000	10	Q8NF91;Q8NF91-4;E7ENN3;A0A0C4DG40;Q8NF91-8;Q8NF91-2;Q8NF91-10;Q8NF91-7	Q8NF91;Q8NF91-4;E7ENN3;A0A0C4DG40;Q8NF91-8;Q8NF91-2	Nesprin-1	SYNE1
30.3881	30.2507	30.22	29.4811	29.4498	29.5334	30.3603	30.3722	30.469	28	28	23	52.5	52.5	44	62.656	0	221.1	9734400000	193	O60506-3;O60506;O60506-4;O60506-2;B7Z645;O60506-5;F6UXX1;H0YAA0	O60506-3;O60506;O60506-4;O60506-2;B7Z645;O60506-5	Heterogeneous nuclear ribonucleoprotein Q	SYNCRIP
NaN	NaN	NaN	26.9902	27.4946	27.406	21.9939	NaN	NaN	19	19	19	18.5	18.5	18.5	141.15	0	46.011	713140000	43	Q92797;A0A087WUE9;M0R3C7;Q92797-2;M0R1C2;M0R180;M0QXP5;M0R039	Q92797;A0A087WUE9	Symplekin	SYMPK	+	cell junction;cell part;cell-cell junction;cytoplasm;cytoskeleton;intracellular non-membrane-bounded organelle;intracellular organelle;intracellular organelle part;intracellular part;membrane;non-membrane-bounded organelle;nuclear part;nucleoplasm;occluding junction;organelle;organelle part;plasma membrane;tight junction	FlagUBL3_Flag;FlagUBL3_FlagUBL3CC
NaN	NaN	NaN	NaN	NaN	NaN	24.5272	24.089	24.1993	2	2	2	16.5	16.5	16.5	28.722	0	45.554	90684000	5	O95926;O95926-2	O95926;O95926-2	Pre-mRNA-splicing factor SYF2	SYF2
NaN	NaN	NaN	24.9709	24.9523	24.7897	24.3879	24.5446	24.2696	7	7	7	12.8	12.8	12.8	79.792	0	14.106	229220000	27	Q6ZW31;Q6ZW31-2;M0QXZ8;M0R101	Q6ZW31;Q6ZW31-2;M0QXZ8	Rho GTPase-activating protein SYDE1	SYDE1	+	axon;cell part;cell projection;cerebellar mossy fiber;cytoplasmic part;cytosol;intracellular;intracellular part;membrane;neuron projection;synapse part;synaptic membrane	Flag_FlagUBL3CC;FlagUBL3_FlagUBL3CC;FlagUBL3_Flag
24.0813	23.8527	23.9733	23.7286	23.0726	23.2952	23.5486	23.9174	23.6191	3	3	3	5.5	5.5	5.5	68.997	0	5.8788	127550000	10	Q9UH65;E7EMB1	Q9UH65;E7EMB1	Switch-associated protein 70	SWAP70
NaN	NaN	NaN	NaN	22.7113	22.9448	NaN	NaN	NaN	2	2	2	32.5	32.5	32.5	8.4426	0	3.6749	28052000	6	Q8NHG7	Q8NHG7	Small VCP/p97-interacting protein	SVIP
26.0999	26.1813	26.1082	25.4793	25.6015	25.677	27.7437	27.5257	27.5127	29	29	29	24	24	24	200.84	0	72.341	1142500000	69	O95425-2;O95425-4;O95425;O95425-3	O95425-2;O95425-4;O95425;O95425-3	Supervillin	SVIL
NaN	20.3934	NaN	NaN	NaN	NaN	NaN	NaN	NaN	2	2	2	3	3	3	83.054	0.0080478	1.8316	12145000	3	Q15022;J3QQW9	Q15022;J3QQW9	Polycomb protein SUZ12	SUZ12
NaN	NaN	NaN	21.7601	NaN	NaN	NaN	NaN	NaN	1	1	1	4.6	4.6	4.6	32.09	0.0089652	1.7373	14351000	3	Q92537	Q92537	Sushi domain-containing protein 6	SUSD6
25.4424	25.7549	25.5788	28.7666	28.671	28.5611	25.8481	25.6881	25.8736	6	6	6	27.5	27.5	27.5	30.394	0	277.89	3072700000	60	O15260;Q5T8U5;O15260-2;O15260-3;B7Z1G8	O15260;Q5T8U5;O15260-2;O15260-3;B7Z1G8	Surfeit locus protein 4	SURF4	+	cell part;cytoplasmic part;endoplasmic reticulum membrane;endoplasmic reticulum part;endoplasmic reticulum-Golgi intermediate compartment;endoplasmic reticulum-Golgi intermediate compartment membrane;Golgi apparatus part;Golgi membrane;integral to membrane;intracellular membrane-bounded organelle;intracellular organelle;intracellular organelle part;intracellular part;intrinsic to membrane;membran…	FlagUBL3_FlagUBL3CC;FlagUBL3_Flag
NaN	24.1922	NaN	NaN	24.1284	NaN	24.5878	24.4131	24.4321	5	5	5	7.2	7.2	7.2	121	0	7.4215	149500000	8	O00267;O00267-2	O00267;O00267-2	Transcription elongation factor SPT5	SUPT5H
NaN	22.392	NaN	NaN	NaN	NaN	NaN	NaN	NaN	1	1	1	13.7	13.7	13.7	13.193	0.0082241	1.7664	48195000	3	P63272;D3DTZ5;J3QSB9	P63272;D3DTZ5;J3QSB9	Transcription elongation factor SPT4	SUPT4H1
27.8582	28.0562	27.8727	27.3985	27.3291	27.3839	28.579	28.656	28.3726	28	28	28	28.8	28.8	28.8	119.91	0	164.89	2543700000	112	Q9Y5B9;G3V5A4;G3V401;G3V2X0	Q9Y5B9	FACT complex subunit SPT16	SUPT16H
28.7959	28.963	28.3458	28.7543	28.7713	28.7015	30.3879	30.2615	30.2232	34	34	29	72.2	72.2	59	80.31	0	323.31	7987300000	168	Q9UH99;Q9UH99-2;Q9UH99-3;B0QY64;B0QY60;B0QY67;B0QY68;B0QY66;H0Y686;B0QY69	Q9UH99;Q9UH99-2;Q9UH99-3	SUN domain-containing protein 2	SUN2
NaN	NaN	NaN	21.776	NaN	NaN	NaN	NaN	NaN	6	1	1	53.6	11.2	11.2	25.399	0	3.4877	52224000	4	B0QY63;B0QY65	B0QY63;B0QY65		SUN2
26.8303	26.3089	26.4693	26.1441	26.2199	26.4285	27.449	27.64	27.4778	20	20	20	30.8	30.8	30.8	101.93	0	98.927	1307000000	70	O94901-9;E9PHI4;O94901;O94901-8;O94901-5;O94901-6;H0Y6N5;H0Y742;H7C2K3;O94901-3;O94901-2;O94901-7;H7C3X3;C9JK55;H7C019;C9K051;C9JS54;C9JJU6	O94901-9;E9PHI4;O94901;O94901-8;O94901-5;O94901-6;H0Y6N5;H0Y742	SUN domain-containing protein 1	SUN1
NaN	NaN	NaN	NaN	NaN	22.1196	NaN	NaN	NaN	1	1	1	12.6	12.6	12.6	10.871	0.0041107	2.1969	29746000	2	P61956;P55854;Q6EEV6;A8MUA9;A8MU27;P61956-2;P55854-2	P61956;P55854;Q6EEV6;A8MUA9;A8MU27;P61956-2;P55854-2	Small ubiquitin-related modifier 2;Small ubiquitin-related modifier 3;Small ubiquitin-related modifier 4	SUMO2;SUMO3;SUMO4
23.9781	24.0112	NaN	24.4349	24.3921	24.8755	24.433	24.6132	24.6639	3	3	3	34.7	34.7	34.7	11.557	0	5.2652	218420000	9	P63165;B8ZZN6;B8ZZJ0;B9A032;P63165-2;B8ZZ67	P63165;B8ZZN6;B8ZZJ0;B9A032	Small ubiquitin-related modifier 1	SUMO1
NaN	NaN	24.6523	23.7261	24.0666	24.0537	23.7456	23.8161	23.6581	4	4	4	13.4	13.4	13.4	41.024	0	5.6452	144520000	10	Q9Y2Z0;Q9Y2Z0-2	Q9Y2Z0;Q9Y2Z0-2	Suppressor of G2 allele of SKP1 homolog	SUGT1
NaN	NaN	NaN	NaN	NaN	NaN	21.3546	NaN	NaN	1	1	1	1.1	1.1	1.1	120.21	0.0099035	1.6644	8413200	1	Q8IX01;Q8IX01-3;M0R3F6;M0R2Z9;Q8IX01-4	Q8IX01;Q8IX01-3;M0R3F6;M0R2Z9;Q8IX01-4	SURP and G-patch domain-containing protein 2	SUGP2
23.2774	23.2479	23.5286	24.7906	24.6168	23.8107	22.5531	22.6363	22.6848	5	5	5	13	13	13	46.51	0	7.242	135540000	7	Q96I99;E9PDQ8;Q96I99-2;H0Y852	Q96I99;E9PDQ8;Q96I99-2;H0Y852	Succinyl-CoA ligase [GDP-forming] subunit beta, mitochondrial	SUCLG2	+	cell part;cytoplasmic part;intracellular membrane-bounded organelle;intracellular organelle;intracellular organelle lumen;intracellular organelle part;intracellular part;macromolecular complex;membrane;membrane-bounded organelle;membrane-enclosed lumen;mitochondrial matrix;mitochondrial part;mitochondrial tricarboxylic acid cycle enzyme complex;mitochondrion;organelle;organelle lumen;organelle pa…	FlagUBL3_Flag;FlagUBL3_FlagUBL3CC
25.206	25.1337	25.2052	25.5725	25.3114	25.3228	24.719	24.3969	24.5623	5	5	5	18.5	18.5	18.5	36.249	0	7.5702	305030000	16	P53597;H7C233	P53597	Succinyl-CoA ligase [ADP/GDP-forming] subunit alpha, mitochondrial	SUCLG1	+	cell part;cytoplasm;cytoplasmic part;extracellular membrane-bounded organelle;extracellular organelle;extracellular region part;extracellular vesicular exosome;intracellular membrane-bounded organelle;intracellular organelle;intracellular organelle lumen;intracellular organelle part;intracellular part;macromolecular complex;membrane;membrane-bounded organelle;membrane-bounded vesicle;membrane-enc…	FlagUBL3CC_Flag;FlagUBL3_Flag
24.3641	24.4273	24.3458	26.6013	26.4824	26.4125	23.7479	23.7182	23.9936	10	10	10	29.2	29.2	29.2	50.317	0	32.488	446420000	22	Q9P2R7;Q9P2R7-2;Q5T9Q5;Q5T9Q8	Q9P2R7;Q9P2R7-2;Q5T9Q5	Succinyl-CoA ligase [ADP-forming] subunit beta, mitochondrial	SUCLA2	+	cell part;cytoplasmic part;extracellular membrane-bounded organelle;extracellular organelle;extracellular region part;extracellular vesicular exosome;intracellular membrane-bounded organelle;intracellular organelle;intracellular organelle lumen;intracellular organelle part;intracellular part;membrane-bounded organelle;membrane-bounded vesicle;membrane-enclosed lumen;mitochondrial matrix;mitochond…	FlagUBL3CC_Flag;FlagUBL3_Flag;FlagUBL3_FlagUBL3CC
29.5327	29.8029	29.9772	27.8792	28.0064	27.7964	28.4712	28.309	28.4543	6	6	6	34.6	34.6	34.6	14.395	0	59.094	3586800000	72	P53999;D6RC37;D6R970	P53999	Activated RNA polymerase II transcriptional coactivator p15	SUB1
22.5852	22.584	NaN	25.0399	24.903	24.9234	NaN	22.5561	NaN	5	5	5	10.1	10.1	10.1	67.764	0	5.9604	154270000	9	O00186	O00186	Syntaxin-binding protein 3	STXBP3	+	apical plasma membrane;basolateral plasma membrane;cell part;cytoplasmic membrane-bounded vesicle;cytoplasmic part;cytoplasmic vesicle;cytosol;extracellular membrane-bounded organelle;extracellular organelle;extracellular region part;extracellular vesicular exosome;intracellular membrane-bounded organelle;intracellular organelle;intracellular part;membrane;membrane part;membrane-bounded organelle…	FlagUBL3_Flag;FlagUBL3_FlagUBL3CC
NaN	NaN	NaN	NaN	22.0765	NaN	NaN	NaN	NaN	2	2	2	5.1	5.1	5.1	66.452	0.0041028	2.1887	14493000	2	Q15833;M0R0M7;A0A087WWS7;Q15833-2;Q15833-3;M0QZ54;M0R118	Q15833;M0R0M7;A0A087WWS7;Q15833-2;Q15833-3;M0QZ54;M0R118	Syntaxin-binding protein 2	STXBP2
NaN	NaN	NaN	23.6573	23.5685	23.4121	NaN	NaN	NaN	4	4	4	8.6	8.6	8.6	67.568	0	8.8358	61105000	6	P61764;P61764-2;A0A0D9SEH5;A0A0D9SG72;A0A0D9SFQ7;A0A0D9SFW6;A0A0D9SEP9;A0A096LP52	P61764;P61764-2;A0A0D9SEH5;A0A0D9SG72;A0A0D9SFQ7;A0A0D9SFW6	Syntaxin-binding protein 1	STXBP1	+	cell part;cytoplasm;cytoplasmic membrane-bounded vesicle;cytoplasmic part;cytoplasmic vesicle;cytosol;extracellular membrane-bounded organelle;extracellular organelle;extracellular region part;extracellular vesicular exosome;intracellular membrane-bounded organelle;intracellular organelle;intracellular organelle part;intracellular part;macromolecular complex;membrane;membrane-bounded organelle;me…	FlagUBL3_Flag
NaN	NaN	NaN	25.0204	25.129	24.6835	24.5921	NaN	NaN	2	2	2	11	11	11	26.906	0	4.0548	188280000	8	Q9UNK0;K7EQB1	Q9UNK0;K7EQB1	Syntaxin-8	STX8	+	cell part;cytoplasmic part;early endosome;endoplasmic reticulum;endosomal part;endosome;endosome membrane;Golgi apparatus part;integral to membrane;integral to plasma membrane;intracellular membrane-bounded organelle;intracellular organelle;intracellular organelle part;intracellular part;intrinsic to membrane;intrinsic to plasma membrane;late endosome;late endosome membrane;lysosomal membrane;mac…	FlagUBL3_FlagUBL3CC
NaN	NaN	NaN	25.3095	25.4653	25.3961	23.6695	23.4298	NaN	6	6	6	36	36	36	29.815	0	19.958	229880000	16	O15400;O15400-2	O15400;O15400-2	Syntaxin-7	STX7	+	azurophil granule;cell part;cytoplasmic membrane-bounded vesicle;cytoplasmic part;cytoplasmic vesicle;early endosome;early endosome membrane;endocytic vesicle;endomembrane system;endosomal part;endosome;endosome membrane;extracellular membrane-bounded organelle;extracellular organelle;extracellular region part;extracellular vesicular exosome;immunological synapse;integral to membrane;intracellula…	FlagUBL3_FlagUBL3CC;FlagUBL3_Flag
NaN	NaN	NaN	25.194	25.2259	25.4052	NaN	NaN	23.3131	6	6	6	42.4	42.4	42.4	29.176	0	14.729	195710000	15	O43752;O43752-2	O43752;O43752-2	Syntaxin-6	STX6	+	cell part;clathrin-coated vesicle;coated vesicle;cytoplasmic membrane-bounded vesicle;cytoplasmic part;cytoplasmic vesicle;early endosome;endosome;Golgi apparatus;Golgi apparatus part;Golgi membrane;integral to membrane;intracellular membrane-bounded organelle;intracellular organelle;intracellular organelle part;intracellular part;intrinsic to membrane;macromolecular complex;membrane;membrane par…	FlagUBL3_Flag
NaN	NaN	NaN	NaN	NaN	24.4086	24.0299	24.2572	24.1587	4	4	4	20	20	20	39.672	0	8.3227	138080000	5	Q13190;Q13190-2;Q13190-3;Q13190-4;H7C3X5;E9PNU4	Q13190;Q13190-2;Q13190-3;Q13190-4;H7C3X5;E9PNU4	Syntaxin-5	STX5
NaN	NaN	NaN	25.4723	25.3993	25.8627	23.9582	22.9994	23.5955	5	5	5	22.2	22.2	22.2	34.18	0	11.437	266200000	15	Q12846;C9JFM5;Q12846-2;H3BMK2;A0A087WWW0	Q12846;C9JFM5;Q12846-2	Syntaxin-4	STX4	+	basolateral plasma membrane;cell part;cell projection;cell projection part;cell surface;clathrin-coated vesicle;coated vesicle;cytoplasmic membrane-bounded vesicle;cytoplasmic part;cytoplasmic vesicle;cytosol;dendritic spine;endosome;extracellular membrane-bounded organelle;extracellular organelle;extracellular region part;extracellular space;extracellular vesicular exosome;Golgi apparatus part;i…	Flag_FlagUBL3CC;FlagUBL3_FlagUBL3CC;FlagUBL3_Flag
NaN	NaN	NaN	22.9868	22.6987	22.7396	NaN	NaN	NaN	2	2	2	5.7	5.7	5.7	38.673	0	3.8396	31401000	6	Q9P2W9;D6RF48;D6RC71	Q9P2W9;D6RF48;D6RC71	Syntaxin-18	STX18
NaN	NaN	NaN	24.9753	24.9304	24.5039	23.694	NaN	NaN	4	4	4	18.5	18.5	18.5	31.642	0	6.1892	155770000	9	Q86Y82;B1AJQ6	Q86Y82;B1AJQ6	Syntaxin-12	STX12	+	cell part;cytoplasmic membrane-bounded vesicle;cytoplasmic part;cytoplasmic vesicle;endocytic vesicle;endomembrane system;endosomal part;endosome membrane;extracellular membrane-bounded organelle;extracellular organelle;extracellular region part;extracellular vesicular exosome;Golgi apparatus part;Golgi membrane;integral to membrane;intracellular membrane-bounded organelle;intracellular organelle…	FlagUBL3_Flag
NaN	NaN	NaN	23.974	23.9272	24.5154	NaN	NaN	23.1123	3	3	3	14.9	14.9	14.9	28.114	0	6.9799	99580000	6	O60499;X6R2W0;Q5U8S2;K7ELY2;K7EIY4;O60499-2;K7EJ05;F6RTM7;K7EQ84;K7EK75;K7EPP9	O60499;X6R2W0;Q5U8S2;K7ELY2;K7EIY4;O60499-2	Syntaxin-10	STX10	+	cell part;cytoplasmic part;Golgi apparatus part;Golgi membrane;integral to membrane;intracellular organelle part;intracellular part;intrinsic to membrane;macromolecular complex;membrane;membrane part;organelle;organelle membrane;organelle part;perinuclear region of cytoplasm;protein complex;SNARE complex;trans-Golgi network;vesicle	FlagUBL3_Flag
25.5342	25.3039	25.5967	26.6259	26.4723	26.4703	25.3396	25.5946	25.4558	10	10	10	41.3	41.3	41.3	34.856	0	40.972	652840000	30	Q9UNE7;Q9UNE7-2;H3BTA3;H3BS86;H3BUD0	Q9UNE7;Q9UNE7-2;H3BTA3;H3BS86	E3 ubiquitin-protein ligase CHIP	STUB1	+	cell part;cytoplasm;cytoplasmic part;cytoskeleton;cytosol;endoplasmic reticulum;extracellular membrane-bounded organelle;extracellular organelle;extracellular region part;extracellular vesicular exosome;inclusion body;intermediate filament cytoskeleton;intracellular membrane-bounded organelle;intracellular non-membrane-bounded organelle;intracellular organelle;intracellular organelle part;intrace…	FlagUBL3_Flag;FlagUBL3_FlagUBL3CC
26.5094	26.3787	26.4582	27.0809	27.0628	27.0017	26.1928	26.1815	26.3651	9	8	8	11.3	10.4	10.4	93.673	0	53.873	995850000	35	Q8TCJ2	Q8TCJ2	Dolichyl-diphosphooligosaccharide--protein glycosyltransferase subunit STT3B	STT3B	+	cell part;cytoplasmic part;endoplasmic reticulum;endoplasmic reticulum part;integral to membrane;intracellular membrane-bounded organelle;intracellular organelle;intracellular organelle part;intracellular part;intrinsic to membrane;macromolecular complex;membrane;membrane part;membrane-bounded organelle;oligosaccharyltransferase complex;organelle;organelle part;protein complex	FlagUBL3CC_Flag;FlagUBL3_Flag;FlagUBL3_FlagUBL3CC
25.8561	26.7784	26.3351	29.2195	29.0665	29.0923	26.5532	26.5091	26.3518	15	15	14	22.3	22.3	21.3	80.529	0	121.41	3028000000	44	P46977;P46977-2;A0A0C4DH80;E9PN73;E9PI32;H0YET6	P46977;P46977-2	Dolichyl-diphosphooligosaccharide--protein glycosyltransferase subunit STT3A	STT3A	+	cell part;cytoplasmic part;endoplasmic reticulum membrane;endoplasmic reticulum part;integral to membrane;intracellular organelle part;intracellular part;intrinsic to membrane;macromolecular complex;membrane;membrane part;oligosaccharyltransferase complex;organelle membrane;organelle part;protein complex	FlagUBL3_FlagUBL3CC;FlagUBL3_Flag
27.6366	27.6214	27.4917	27.3825	27.48	27.5199	27.5476	27.4293	27.4755	16	16	16	56.9	56.9	56.9	38.438	0	99.708	1720100000	91	Q9Y3F4;Q9Y3F4-2;H0YH33	Q9Y3F4;Q9Y3F4-2	Serine-threonine kinase receptor-associated protein	STRAP
26.5049	26.6203	26.6741	27.1929	27.4851	27.3376	26.2074	26.1958	26.1988	9	9	9	32	32	32	38.534	0	75.203	1169400000	47	Q9UJZ1;Q9UJZ1-2;A0A087WYB4;F2Z2I8	Q9UJZ1;Q9UJZ1-2;A0A087WYB4	Stomatin-like protein 2, mitochondrial	STOML2	+	cell part;cytoplasmic part;cytoskeleton;extrinsic to membrane;extrinsic to plasma membrane;intracellular non-membrane-bounded organelle;intracellular organelle;intracellular organelle part;intracellular part;membrane;membrane part;membrane raft;membrane-enclosed lumen;mitochondrial inner membrane;mitochondrial intermembrane space;mitochondrial membrane;mitochondrial part;non-membrane-bounded orga…	FlagUBL3CC_Flag;FlagUBL3_Flag;FlagUBL3_FlagUBL3CC
NaN	NaN	NaN	NaN	NaN	NaN	NaN	23.4162	NaN	3	3	3	24.2	24.2	24.2	17.302	0.00030609	3.2016	49759000	2	P16949;A2A2D0;P16949-2;Q93045;E5RGX5;Q93045-2	P16949;A2A2D0;P16949-2	Stathmin	STMN1
NaN	NaN	24.8967	25.0852	24.9614	24.5823	25.2922	24.8967	25.2789	7	7	4	18.1	18.1	9.4	55.63	0	13.213	296880000	15	Q13043;F5H5B4;Q13043-2;A0A087WVN8	Q13043;F5H5B4;Q13043-2	Serine/threonine-protein kinase 4;Serine/threonine-protein kinase 4 37kDa subunit;Serine/threonine-protein kinase 4 18kDa subunit	STK4
NaN	NaN	NaN	24.4952	NaN	23.9516	NaN	NaN	NaN	5	4	4	8.8	7.5	7.5	59.473	0	6.6641	94666000	5	Q9UEW8;Q9UEW8-2	Q9UEW8;Q9UEW8-2	STE20/SPS1-related proline-alanine-rich protein kinase	STK39
29.1976	29.3663	28.8013	28.9068	28.9541	28.9551	29.5264	29.4899	29.4167	25	19	19	47.4	40.3	40.3	54.002	0	148.36	5792300000	136	Q9Y2H1;Q9Y2H1-2;F5H277;F5GY51;I3L0D0;F5H7Z3;H0YGN4;F5H5E6;F5H0V1	Q9Y2H1;Q9Y2H1-2	Serine/threonine-protein kinase 38-like	STK38L
35.1714	35.6087	35.3611	34.265	34.3569	34.242	34.7234	34.7603	34.9772	40	40	34	73.8	73.8	64.9	54.19	0	323.31	256940000000	750	Q15208	Q15208	Serine/threonine-protein kinase 38	STK38
23.9271	NaN	24.3385	24.116	24.0082	23.8206	24.359	23.9832	24.2633	6	3	3	15.7	7.1	7.1	56.3	0	7.8285	164290000	10	Q13188;Q13188-2;A0A087WZ06;E5RFQ9;E5RIM6;Q8NBU1	Q13188;Q13188-2;A0A087WZ06;E5RFQ9	Serine/threonine-protein kinase 3;Serine/threonine-protein kinase 3 36kDa subunit;Serine/threonine-protein kinase 3 20kDa subunit	STK3
NaN	NaN	24.372	25.1422	25.2959	25.1431	24.1049	23.5709	24.0239	6	6	6	17.2	17.2	17.2	49.307	0	15.748	240870000	16	Q9Y6E0;Q9Y6E0-2;B4DR80;Q5JV98;H0Y630;Q9P289;Q5JV99;Q8NBY1;B4E0Y9;Q9P289-2;Q9P289-3;O00506;C9JJV0;C9JDH9;C9J6L2;C9JCC0;C9J232;H7C279;O00506-3;O00506-2	Q9Y6E0;Q9Y6E0-2;B4DR80;Q5JV98;H0Y630	Serine/threonine-protein kinase 24;Serine/threonine-protein kinase 24 36 kDa subunit;Serine/threonine-protein kinase 24 12 kDa subunit	STK24	+	cell part;cytoplasm;cytoplasmic part;cytosol;extracellular membrane-bounded organelle;extracellular organelle;extracellular region part;extracellular vesicular exosome;intracellular membrane-bounded organelle;intracellular non-membrane-bounded organelle;intracellular organelle;intracellular organelle part;intracellular part;membrane;membrane-bounded organelle;membrane-bounded vesicle;non-membrane…	FlagUBL3_FlagUBL3CC
NaN	NaN	NaN	22.5336	23.1723	22.6664	NaN	NaN	NaN	3	3	3	2.9	2.9	2.9	121.4	0	4.2363	51372000	5	Q8N1F8;C9JQV3;Q8N1F8-2	Q8N1F8;C9JQV3	Serine/threonine-protein kinase 11-interacting protein	STK11IP
24.5721	NaN	24.5423	23.5818	23.8601	NaN	NaN	24.3045	NaN	4	4	3	5.2	5.2	4.2	112.13	0	4.5226	112910000	4	O94804	O94804	Serine/threonine-protein kinase 10	STK10
27.4752	26.9873	27.3673	27.9131	27.8789	27.8121	27.053	27.2733	27.2058	22	22	22	38.9	38.9	38.9	62.639	0	49.213	1821600000	88	P31948;P31948-2;P31948-3;F5H783;F5GXD8;H0YGI8	P31948;P31948-2;P31948-3	Stress-induced-phosphoprotein 1	STIP1	+	cell part;cytoplasmic part;Golgi apparatus;intracellular membrane-bounded organelle;intracellular organelle;intracellular part;membrane-bounded organelle;nucleus;organelle	FlagUBL3_Flag;FlagUBL3_FlagUBL3CC
23.0952	23.2686	NaN	23.694	23.7382	23.9968	23.1366	22.9457	23.0221	4	4	4	6.4	6.4	6.4	77.422	0	14.372	107220000	10	Q13586;G0XQ39;Q13586-2;E9PNJ4;E9PIQ8;E9PRE4;E9PR07;E9PJ19;E9PMB4;E9PRZ7;E9PR09;E9PN27;H0YDB2	Q13586;G0XQ39;Q13586-2;E9PNJ4;E9PIQ8	Stromal interaction molecule 1	STIM1	+	cell cortex part;cell part;cell projection part;cortical endoplasmic reticulum;cytoplasmic part;cytoskeletal part;endoplasmic reticulum;endoplasmic reticulum membrane;endoplasmic reticulum part;growth cone;integral to endoplasmic reticulum membrane;integral to membrane;integral to organelle membrane;integral to plasma membrane;intracellular membrane-bounded organelle;intracellular organelle;intra…	FlagUBL3_FlagUBL3CC;FlagUBL3_Flag
23.1766	23.8574	24.0526	28.8099	29.0438	28.9509	24.0421	24.231	25.4357	13	13	1	36.7	36.7	4.5	54.6	0	50.197	2322800000	41	Q658P3;Q658P3-3;B8ZZX6;Q658P3-4	Q658P3;Q658P3-3;B8ZZX6;Q658P3-4	Metalloreductase STEAP3	STEAP3	+	cell part;cytoplasmic part;endosomal part;endosome;endosome membrane;integral to membrane;integral to plasma membrane;intracellular membrane-bounded organelle;intracellular organelle;intracellular organelle part;intracellular part;intrinsic to membrane;intrinsic to plasma membrane;late endosome;membrane;membrane part;membrane-bounded organelle;multivesicular body;organelle;organelle membrane;orga…	FlagUBL3_FlagUBL3CC;FlagUBL3_Flag
NaN	23.7219	NaN	23.3806	22.8443	NaN	28.8718	28.364	29.0817	12	12	12	48.3	48.3	48.3	39.007	0	41.952	2132400000	48	O95210	O95210	Starch-binding domain-containing protein 1	STBD1
NaN	NaN	NaN	NaN	NaN	NaN	23.2274	22.9472	22.9677	4	3	3	7.9	6.5	6.5	62.64	0	6.3021	40011000	7	Q9NUL3;E5RJN7;A0A0A0MTC4;A0A0A0MTD1;F8VPI7;E7EPX0;A0A0A0MTC6;E7EVJ4;E9PH62;A0A0A0MTC5;Q9NUL3-6;Q9NUL3-8;Q9NUL3-3;Q9NUL3-7;Q9NUL3-2;G5EA18;E7EVI1;Q9NUL3-4;E5RJ67;H0YBY0;E5RFK1	Q9NUL3;E5RJN7;A0A0A0MTC4;A0A0A0MTD1;F8VPI7;E7EPX0;A0A0A0MTC6;E7EVJ4;E9PH62;A0A0A0MTC5;Q9NUL3-6;Q9NUL3-8;Q9NUL3-3;Q9NUL3-7;Q9NUL3-2;G5EA18;E7EVI1;Q9NUL3-4;E5RJ67	Double-stranded RNA-binding protein Staufen homolog 2	STAU2
28.2027	28.2148	27.989	27.2065	27.3342	27.313	28.1437	28.0773	28.1273	20	20	19	40.6	40.6	39.2	63.182	0	45.647	2241800000	103	O95793;O95793-2;Q5JW30;O95793-3;A0A087X1A5;Q5JW28;F6UDC6	O95793;O95793-2;Q5JW30;O95793-3;A0A087X1A5	Double-stranded RNA-binding protein Staufen homolog 1	STAU1
26.4928	26.5342	26.1606	29.1118	29.285	29.1111	27.3785	27.4276	27.1622	24	24	24	43.6	43.6	43.6	88.067	0	199.61	3376600000	97	P40763;P40763-3;P40763-2;G8JLH9;K7EP08	P40763;P40763-3;P40763-2;G8JLH9	Signal transducer and activator of transcription 3;Signal transducer and activator of transcription	STAT3	+	cell part;chromatin;chromosomal part;cytoplasm;cytoplasmic part;cytosol;intracellular membrane-bounded organelle;intracellular organelle;intracellular organelle part;intracellular part;membrane;membrane-bounded organelle;mitochondrial inner membrane;mitochondrial membrane;mitochondrial part;nuclear chromatin;nuclear chromosome part;nuclear part;nucleoplasm;nucleus;organelle;organelle inner membra…	Flag_FlagUBL3CC;FlagUBL3_FlagUBL3CC;FlagUBL3_Flag
25.0188	23.8782	25.345	27.9212	27.7676	28.1581	25.2397	25.0031	25.6079	21	21	21	34.7	34.7	34.7	87.334	0	111.36	1242900000	44	P42224;P42224-2;J3KPM9;E7EPD2;D2KFR9;E7ENM1;E9PH66;H7BZB5	P42224;P42224-2;J3KPM9	Signal transducer and activator of transcription 1-alpha/beta;Signal transducer and activator of transcription	STAT1	+	axon;cell part;cell projection;chromatin;chromosomal part;cytoplasm;cytoplasmic part;cytosol;dendrite;intracellular membrane-bounded organelle;intracellular non-membrane-bounded organelle;intracellular organelle;intracellular organelle part;intracellular part;membrane-bounded organelle;neuron projection;non-membrane-bounded organelle;nuclear chromatin;nuclear chromosome part;nuclear part;nucleolu…	FlagUBL3_FlagUBL3CC;FlagUBL3_Flag
26.7528	NaN	NaN	NaN	NaN	NaN	NaN	NaN	NaN	2	2	2	0.4	0.4	0.4	516.34	0.0087202	1.7559	195130000	4	Q9P2P6;Q9P2P6-2;Q9P2P6-3	Q9P2P6;Q9P2P6-2;Q9P2P6-3	StAR-related lipid transfer protein 9	STARD9
NaN	NaN	23.0697	NaN	NaN	NaN	NaN	NaN	NaN	1	1	1	4.1	4.1	4.1	43.113	0.0023108	2.615	26486000	2	Q9NQZ5	Q9NQZ5	StAR-related lipid transfer protein 7, mitochondrial	STARD7
21.2346	NaN	NaN	NaN	NaN	NaN	NaN	NaN	NaN	1	1	1	4.3	4.3	4.3	26.654	0.0076056	1.898	72943000	4	O95772;C9JPX5;C9JKL2;O95772-2	O95772;C9JPX5;C9JKL2;O95772-2	MLN64 N-terminal domain homolog	STARD3NL
NaN	NaN	NaN	25.2858	25.6781	25.2728	NaN	NaN	NaN	5	5	5	19.1	19.1	19.1	50.501	0	12.858	200280000	6	Q14849;Q14849-3;J3QLM1;Q14849-2;J3QRM3;J3KSL3;J3KSH0;J3QRG8;J3KT87;J3QLA7;J3QLS1;C9J555;J3QS10	Q14849;Q14849-3;J3QLM1;Q14849-2	StAR-related lipid transfer protein 3	STARD3	+	cell part;cytoplasm;cytoplasmic part;endosomal part;endosome;endosome membrane;integral to membrane;intracellular membrane-bounded organelle;intracellular organelle;intracellular organelle part;intracellular part;intrinsic to membrane;late endosome;late endosome membrane;lysosomal membrane;membrane;membrane part;membrane-bounded organelle;mitochondrion;organelle;organelle membrane;organelle part;…	FlagUBL3_Flag;FlagUBL3_FlagUBL3CC
26.671	24.4969	26.3527	25.6015	25.475	25.837	27.67	27.4972	27.5896	15	15	15	39	39	39	49.783	0	268.41	1203400000	53	Q96FJ0;Q96FJ0-2;B3KR00	Q96FJ0;Q96FJ0-2	AMSH-like protease	STAMBPL1
NaN	NaN	NaN	NaN	NaN	NaN	NaN	NaN	24.6182	3	3	3	11.1	11.1	11.1	48.076	0	5.664	62098000	4	O95630;C9JK83;O95630-2	O95630;C9JK83;O95630-2	STAM-binding protein	STAMBP
NaN	NaN	NaN	22.6084	NaN	NaN	NaN	NaN	NaN	2	1	1	4.2	2.5	2.5	58.164	0.0030649	2.3283	28960000	3	O75886;O75886-2	O75886;O75886-2	Signal transducing adapter molecule 2	STAM2
24.0855	NaN	NaN	25.5618	24.7106	24.3139	NaN	23.7777	23.6483	4	4	3	9.4	9.4	7.8	59.179	0	10.21	188140000	8	Q92783;Q92783-2;C9J1E5;A6NMU3	Q92783;Q92783-2	Signal transducing adapter molecule 1	STAM	+	cell part;cytoplasmic part;cytosol;early endosome membrane;endosomal part;endosome membrane;intracellular organelle part;intracellular part;membrane;organelle membrane;organelle part
24.0219	NaN	NaN	NaN	NaN	23.1972	NaN	22.9721	NaN	2	2	2	2.1	2.1	2.1	141.32	0	4.3605	50817000	7	Q8N3U4;Q8N3U4-2	Q8N3U4;Q8N3U4-2	Cohesin subunit SA-2	STAG2
NaN	NaN	NaN	NaN	NaN	NaN	22.5	NaN	NaN	2	2	2	4.3	4.3	4.3	67.166	0.00030395	3.1395	23165000	2	Q9NRC1;E7EPW5;G3XAH9;B7Z4U3;B7Z4L1;E7EPD9;H7BXS2;Q9NRC1-6;Q9NRC1-5;Q9NRC1-4;Q9NRC1-3;Q9NRC1-2;Q8TDW4;H0Y7M0;E9PCV1;E7ENZ9;C9JU30;Q8TDW4-4;Q8TDW4-6;Q8TDW4-2;Q8TDW4-7;Q8TDW4-5;Q8TDW4-3	Q9NRC1;E7EPW5;G3XAH9;B7Z4U3;B7Z4L1;E7EPD9;H7BXS2;Q9NRC1-6;Q9NRC1-5;Q9NRC1-4;Q9NRC1-3;Q9NRC1-2;Q8TDW4;H0Y7M0;E9PCV1;E7ENZ9;C9JU30;Q8TDW4-4;Q8TDW4-6;Q8TDW4-2;Q8TDW4-7;Q8TDW4-5;Q8TDW4-3	Suppressor of tumorigenicity 7 protein;Suppressor of tumorigenicity 7 protein-like	ST7;ST7L
23.7621	22.9077	23.1561	25.8133	25.8715	25.2608	22.8281	23.1465	23.074	5	5	5	17.1	17.1	17.1	41.331	0	9.4327	268060000	17	P50502;H7C3I1;A0A087X1H6;Q8IZP2;F6VDH7;Q3KNR6;Q8NFI4	P50502;H7C3I1;A0A087X1H6;Q8IZP2;F6VDH7;Q3KNR6	Hsc70-interacting protein;Putative protein FAM10A4	ST13;ST13P4	+	cell part;cytoplasm;cytoplasmic part;cytosol;extracellular membrane-bounded organelle;extracellular organelle;extracellular region part;extracellular vesicular exosome;intracellular part;macromolecular complex;membrane-bounded organelle;membrane-bounded vesicle;organelle;protein complex;vesicle	FlagUBL3_Flag;FlagUBL3_FlagUBL3CC
27.712	27.9694	27.6057	27.2557	27.2937	27.23	28.3771	28.4124	28.0887	20	20	20	30.5	30.5	30.5	81.074	0	54.986	2271000000	93	Q08945;E9PPZ7;E9PMD4	Q08945	FACT complex subunit SSRP1	SSRP1
27.3192	27.2603	27.4885	28.9999	29.0629	29.0199	26.8987	26.9355	27.137	6	6	6	37	37	37	18.998	0	47.806	3145700000	49	P51571;A6NLM8	P51571;A6NLM8	Translocon-associated protein subunit delta	SSR4	+	cell part;cytoplasmic part;endoplasmic reticulum;endoplasmic reticulum part;extracellular membrane-bounded organelle;extracellular organelle;extracellular region part;extracellular vesicular exosome;integral to membrane;intracellular membrane-bounded organelle;intracellular organelle;intracellular organelle part;intracellular part;intrinsic to membrane;macromolecular complex;membrane part;membran…	FlagUBL3CC_Flag;FlagUBL3_Flag;FlagUBL3_FlagUBL3CC
25.1893	24.9666	25.4636	26.2321	26.455	26.275	25.397	25.6765	25.9029	1	1	1	7.6	7.6	7.6	21.08	0	20.231	616840000	22	Q9UNL2;C9JA28;Q9UNL2-2	Q9UNL2;C9JA28;Q9UNL2-2	Translocon-associated protein subunit gamma	SSR3	+	cell part;cytoplasmic part;endoplasmic reticulum part;integral to endoplasmic reticulum membrane;integral to membrane;integral to organelle membrane;intracellular organelle part;intracellular part;intrinsic to endoplasmic reticulum membrane;intrinsic to membrane;intrinsic to organelle membrane;macromolecular complex;membrane part;organelle part;protein complex;Sec61 translocon complex;translocon …	FlagUBL3_FlagUBL3CC;FlagUBL3_Flag
27.2775	27.3772	27.2061	28.3687	28.5436	28.6017	26.5816	26.2493	26.3488	4	4	4	21	21	21	32.235	0	19.814	2149400000	24	P43307;C9J3L8;C9J5W0;E9PAL7;C9IZQ1;P43307-2;C9JBX5	P43307;C9J3L8;C9J5W0;E9PAL7;C9IZQ1;P43307-2	Translocon-associated protein subunit alpha	SSR1	+	cell part;cytoplasmic part;endoplasmic reticulum;endoplasmic reticulum membrane;endoplasmic reticulum part;integral to membrane;intracellular membrane-bounded organelle;intracellular organelle;intracellular organelle part;intracellular part;intrinsic to membrane;membrane;membrane part;membrane-bounded organelle;organelle;organelle membrane;organelle part	FlagUBL3CC_Flag;FlagUBL3_Flag;FlagUBL3_FlagUBL3CC
NaN	NaN	NaN	23.3564	23.3761	23.0682	NaN	NaN	NaN	2	2	2	22.7	22.7	22.7	13.596	0	5.3001	45346000	7	O43805;A0A087WV26	O43805;A0A087WV26	Sjoegren syndrome nuclear autoantigen 1	SSNA1	+	cell part;centrosome;cytoplasmic part;cytoskeletal part;cytosol;intracellular membrane-bounded organelle;intracellular non-membrane-bounded organelle;intracellular organelle;intracellular organelle part;intracellular part;membrane-bounded organelle;microtubule organizing center;non-membrane-bounded organelle;nucleus;organelle;organelle part	FlagUBL3_Flag;FlagUBL3_FlagUBL3CC
NaN	NaN	23.7046	23.4037	23.4634	24.0219	23.8904	23.6209	24.1143	6	6	6	5.8	5.8	5.8	138.38	0	6.1808	129950000	11	P28290;E9PHV5;P28290-3;E7EUL7;P28290-2;H7BZ26	P28290;E9PHV5;P28290-3;E7EUL7;P28290-2	Sperm-specific antigen 2	SSFA2
24.5374	24.8899	24.8639	24.4557	24.6242	24.2953	24.447	24.4887	24.4998	4	4	4	37.2	37.2	37.2	17.259	0	5.6737	210600000	7	Q04837;C9K0U8;A0A0G2JLD8;E7EUY5	Q04837;C9K0U8;A0A0G2JLD8;E7EUY5	Single-stranded DNA-binding protein, mitochondrial	SSBP1
26.8291	27.1102	26.7157	27.0617	27.0111	26.974	26.7838	26.8326	26.6768	11	11	11	27.9	27.9	27.9	46.836	0	46.937	1229500000	52	P05455;E7ERC4;E9PGX9;E9PFL9	P05455	Lupus La protein	SSB
26.2555	26.2412	26.0695	25.9904	25.8623	25.8339	27.9768	27.8915	28.0315	12	11	11	50.2	47.1	47.1	25.542	0	24.191	1365600000	40	Q13242;S4R3G0;H0YIB4	Q13242;S4R3G0;H0YIB4	Serine/arginine-rich splicing factor 9	SRSF9
27.9736	28.1616	27.9503	27.206	26.9919	27.1113	29.4551	29.5808	29.6089	11	10	10	38.2	38.2	38.2	27.366	0	35.279	3986500000	60	Q16629;Q16629-4;A0A0B4J1Z1;C9JAB2;Q16629-3;Q16629-2;F8WEA1;H7BZZ6	Q16629;Q16629-4;A0A0B4J1Z1;C9JAB2;Q16629-3;Q16629-2	Serine/arginine-rich splicing factor 7	SRSF7
29.0521	29.2282	28.8114	28.0933	28.0969	28.1563	30.423	30.4275	30.4447	17	17	12	36.6	36.6	29.9	39.586	0	32.561	7942200000	77	Q13247;Q13247-3;Q13247-2	Q13247;Q13247-3	Serine/arginine-rich splicing factor 6	SRSF6
26.2664	26.2503	26.0398	25.6052	25.7601	25.6395	26.9926	27.2936	27.0022	5	4	4	21	17.6	17.6	31.263	0	13.629	911860000	23	Q13243;Q13243-3;B4DJK0;B4DUA4;Q13243-2;G3V5K8	Q13243;Q13243-3	Serine/arginine-rich splicing factor 5	SRSF5
24.4598	24.9228	24.6061	24.253	24.0816	23.9731	26.3416	26.1872	26.3389	12	7	7	21.9	12.3	12.3	56.678	0	13.351	401710000	22	Q08170;A0A0D9SEM4;A0A0D9SGD2	Q08170;A0A0D9SEM4	Serine/arginine-rich splicing factor 4	SRSF4
30.2057	30.3485	30.2551	29.1065	28.9708	28.9554	30.5797	30.72	30.6306	12	12	11	46.3	46.3	46.3	19.329	0	87.498	10081000000	92	P84103;P84103-2;A0A087X2D0	P84103;P84103-2;A0A087X2D0	Serine/arginine-rich splicing factor 3	SRSF3
29.0158	29.3379	29.2598	27.9656	27.8876	27.5891	29.0529	29.1148	29.1669	8	8	8	33.9	33.9	33.9	25.476	0	26.454	3939900000	67	Q01130;J3KP15;J3QL05;Q01130-2;Q9BRL6;Q9BRL6-2	Q01130;J3KP15;J3QL05;Q01130-2	Serine/arginine-rich splicing factor 2	SRSF2
27.2441	27.4248	27.0879	26.2832	26.2377	26.204	26.6881	26.7604	26.8799	5	5	5	15.3	15.3	15.3	53.542	0	22.526	922480000	37	Q05519;Q05519-2;Q5T760;B4DWT1;S4R3C4;Q5T757	Q05519;Q05519-2;Q5T760;B4DWT1	Serine/arginine-rich splicing factor 11	SRSF11
25.2499	25.9443	25.6215	24.928	24.9759	25.0121	27.8667	28.0746	28.0659	9	9	9	26.7	26.7	26.7	31.3	0	150.55	1261200000	24	O75494;O75494-3;O75494-4;Q5JRI1;O75494-5;O75494-6;O75494-2;Q8WXF0;Q6IQ42;R4GMP8	O75494;O75494-3;O75494-4;Q5JRI1;O75494-5;O75494-6;O75494-2	Serine/arginine-rich splicing factor 10	SRSF10
29.0474	29.2864	29.0024	28.1289	28.1668	28.2757	30.4941	30.4483	30.4058	19	19	18	49.2	49.2	46.4	27.744	0	79.717	7828400000	129	Q07955;J3KTL2;Q07955-3;Q07955-2;J3KSR8;J3QQV5;J3KSW7	Q07955;J3KTL2;Q07955-3;Q07955-2	Serine/arginine-rich splicing factor 1	SRSF1
27.938	28.0259	27.7532	27.7244	27.6697	27.634	28.7478	28.9861	28.9534	30	30	30	30	30	30	100.67	0	72.263	3196400000	103	Q9BXP5;Q9BXP5-4;Q9BXP5-2;Q9BXP5-3;Q9BXP5-5;H7C3A1;H7C1K0;H7C0U8;A0A0A0MSP6	Q9BXP5;Q9BXP5-4;Q9BXP5-2;Q9BXP5-3;Q9BXP5-5;H7C3A1	Serrate RNA effector molecule homolog	SRRT
30.4784	30.7428	30.5302	29.3967	29.4615	29.618	32.1573	31.8784	31.8298	83	83	83	36.3	36.3	36.3	299.61	0	323.31	22636000000	484	Q9UQ35;Q9UQ35-2;I3L4D8;I3L182;I3L1I8;Q9UQ35-3;A0A087X1W1;I3L0N7;I3L1C0;I3L3Q8;I3L4U6	Q9UQ35;Q9UQ35-2	Serine/arginine repetitive matrix protein 2	SRRM2
26.9923	27.4031	26.8272	26.0779	26.183	26.0119	27.6453	27.4927	27.6486	14	14	14	21.5	21.5	21.5	102.33	0	43.532	1268200000	47	Q8IYB3;A9Z1X7;Q8IYB3-2;E9PCT1;M0R088;M0R1E7;M0QXG5	Q8IYB3;A9Z1X7;Q8IYB3-2;E9PCT1;M0R088	Serine/arginine repetitive matrix protein 1	SRRM1
26.1756	25.8822	25.5395	26.9644	26.8521	27.0264	25.7727	25.8826	25.2374	10	10	10	48.7	48.7	48.7	29.702	0	29.786	867730000	32	Q9Y5M8;H7C4H2;C9J5Z8	Q9Y5M8;H7C4H2	Signal recognition particle receptor subunit beta	SRPRB	+	cell part;cytoplasm;cytoplasmic microtubule;cytoplasmic part;cytoskeletal part;endoplasmic reticulum membrane;endoplasmic reticulum part;integral to membrane;intracellular organelle part;intracellular part;intrinsic to membrane;macromolecular complex;membrane;membrane part;microtubule;organelle membrane;organelle part;protein complex	FlagUBL3_Flag;FlagUBL3_FlagUBL3CC
26.5978	26.1163	26.3535	27.2836	27.3193	27.103	25.9689	26.2993	25.3267	15	15	15	32.1	32.1	32.1	69.81	0	99.759	993940000	50	P08240;P08240-2	P08240;P08240-2	Signal recognition particle receptor subunit alpha	SRPR	+	cell part;cytoplasmic part;endoplasmic reticulum;endoplasmic reticulum membrane;endoplasmic reticulum part;extracellular membrane-bounded organelle;extracellular organelle;extracellular region part;extracellular vesicular exosome;integral to membrane;intracellular membrane-bounded organelle;intracellular organelle;intracellular organelle part;intracellular part;intrinsic to membrane;macromolecula…	FlagUBL3_Flag;FlagUBL3_FlagUBL3CC
24.4079	NaN	NaN	NaN	NaN	NaN	NaN	NaN	NaN	5	2	2	7.3	3.1	3.1	77.526	0.00030817	3.2639	64154000	2	P78362;P78362-2;H7C5L6;H7C2I2;C9J2M4;C9JWF7	P78362;P78362-2;H7C5L6	SRSF protein kinase 2;SRSF protein kinase 2 N-terminal;SRSF protein kinase 2 C-terminal	SRPK2
28.3278	28.4709	28.4536	27.4587	27.6324	27.6706	28.6212	28.609	28.5418	14	14	11	27.8	27.8	23.4	74.324	0	60.559	2772300000	85	Q96SB4;Q96SB4-3;H3BLV9;Q5R363;Q96SB4-4;Q9UPE1;D6RBM8;H7C521;A8MPP7;A8MPY5;E7ETV6;Q9UPE1-2;Q9UPE1-3;Q9UPE1-4;H0Y932;D6RBF8	Q96SB4;Q96SB4-3;H3BLV9;Q5R363;Q96SB4-4	SRSF protein kinase 1	SRPK1
27.0707	27.4078	26.8443	26.8978	26.982	26.9875	27.0422	26.9375	27.2584	4	4	4	45.3	45.3	45.3	10.112	0	32.097	1327600000	30	P49458;E9PE20;P49458-2	P49458;E9PE20;P49458-2	Signal recognition particle 9 kDa protein	SRP9
27.1017	26.8136	26.7294	27.6871	27.7659	27.6523	27.2209	27.2748	27.3829	19	19	19	36.2	36.2	36.2	74.605	0	127.95	1815600000	70	O76094;O76094-2;R4GNC1;D6RDY6	O76094;O76094-2	Signal recognition particle subunit SRP72	SRP72	+	cell part;cytoplasm;cytoplasmic part;cytosol;endoplasmic reticulum;intracellular membrane-bounded organelle;intracellular non-membrane-bounded organelle;intracellular organelle;intracellular organelle part;intracellular part;macromolecular complex;membrane;membrane-bounded organelle;non-membrane-bounded organelle;nuclear part;nucleolus;organelle;organelle part;plasma membrane;ribonucleoprotein co…	Flag_FlagUBL3CC;FlagUBL3_FlagUBL3CC;FlagUBL3_Flag
27.5222	27.3986	27.1862	28.0547	28.1164	27.9591	27.4253	27.4481	27.4481	22	22	22	38.1	38.1	38.1	70.729	0	255.11	2123900000	88	Q9UHB9;Q9UHB9-4;Q9UHB9-2;Q9UHB9-3;K7EN53;K7EQC2	Q9UHB9;Q9UHB9-4;Q9UHB9-2	Signal recognition particle subunit SRP68	SRP68	+	adherens junction;anchoring junction;cell junction;cell part;cell-substrate adherens junction;cell-substrate junction;cytoplasm;cytoplasmic part;cytosol;endoplasmic reticulum;focal adhesion;intracellular membrane-bounded organelle;intracellular non-membrane-bounded organelle;intracellular organelle;intracellular organelle part;intracellular part;macromolecular complex;membrane-bounded organelle;n…	FlagUBL3_FlagUBL3CC;FlagUBL3_Flag
NaN	NaN	NaN	24.3362	23.9355	24.3849	NaN	NaN	NaN	5	5	5	14.5	14.5	14.5	55.704	0	27.329	122710000	9	P61011;P61011-2;G3V4F7;G3V480	P61011;P61011-2;G3V4F7	Signal recognition particle 54 kDa protein	SRP54	+	cell part;cytoplasm;cytoplasmic part;cytosol;intracellular membrane-bounded organelle;intracellular non-membrane-bounded organelle;intracellular organelle;intracellular organelle part;intracellular part;macromolecular complex;membrane-bounded organelle;non-membrane-bounded organelle;nuclear body;nuclear part;nuclear speck;nucleolus;nucleoplasm part;nucleus;organelle;organelle part;ribonucleoprote…	FlagUBL3_Flag;FlagUBL3_FlagUBL3CC
NaN	NaN	NaN	24.7633	24.6796	24.5716	23.4259	23.7516	23.8059	3	3	3	19.4	19.4	19.4	16.156	0	10.783	159670000	9	P09132;A0A087WWU9;A0A087WYR0;D6RBG4;P09132-2	P09132;A0A087WWU9;A0A087WYR0;D6RBG4;P09132-2	Signal recognition particle 19 kDa protein	SRP19	+	cell part;cytoplasm;cytoplasmic part;cytosol;intracellular membrane-bounded organelle;intracellular non-membrane-bounded organelle;intracellular organelle;intracellular organelle part;intracellular part;macromolecular complex;membrane-bounded organelle;mitochondrion;non-membrane-bounded organelle;nuclear part;nucleolus;nucleoplasm;nucleus;organelle;organelle part;ribonucleoprotein complex;signal …	Flag_FlagUBL3CC;FlagUBL3_FlagUBL3CC;FlagUBL3_Flag
28.4237	28.9527	28.5047	27.7798	27.7424	27.7608	28.2692	28.1672	28.109	8	8	8	66.9	66.9	66.9	14.57	0	114.67	2599100000	57	P37108;H0YLA2;H0YLW0	P37108;H0YLA2	Signal recognition particle 14 kDa protein	SRP14
23.9223	NaN	24.1806	24.5161	24.2111	24.4371	22.5864	23.1537	23.1542	2	2	2	6	6	6	33.824	0	3.7341	132370000	9	P19623;K7EL89;K7EKM4	P19623;K7EL89;K7EKM4	Spermidine synthase	SRM	+	cell part;cytoplasmic part;cytosol;intracellular part
NaN	24.0609	23.6989	24.0871	23.8144	23.8372	23.8044	23.6137	23.4624	7	7	7	7.9	7.9	7.9	120.88	0	13.571	143280000	23	O75044;A2RUF3;A0A075B7B5;B7ZM87;Q5VZB4;P0DJJ0;P0DMP2;Q7Z6B7;A0A075B743;A0A075B7E6;E9PDX4;A0A087X0L1;A0A087WW56;G5EA48;Q7Z6B7-2	O75044;A2RUF3;A0A075B7B5;B7ZM87;Q5VZB4	SLIT-ROBO Rho GTPase-activating protein 2	SRGAP2
29.4843	29.8879	29.6601	27.6587	27.5767	27.3804	28.0608	27.9639	28.1253	7	7	7	32.9	32.9	32.9	18.177	0	22.629	2613100000	40	Q8N9Q2;A0A087WXZ8	Q8N9Q2;A0A087WXZ8	Protein SREK1IP1	SREK1IP1
25.8467	26.2528	26.1157	24.9275	25.0997	24.8656	25.5758	25.6236	25.6983	6	6	6	13.3	13.3	13.3	71.649	0	18.57	453430000	28	Q8WXA9-2;Q8WXA9;A0A087WY03;E5RFV3	Q8WXA9-2;Q8WXA9	Splicing regulatory glutamine/lysine-rich protein 1	SREK1
27.8611	27.8598	27.8348	27.5933	27.6067	27.6366	28.5753	28.521	28.6013	17	17	17	64.5	64.5	64.5	47.687	0	126.52	2811500000	93	Q13501;E7EMC7;Q13501-2;E9PFW8;E3W990;C9JRJ8;D6RBF1;C9J6J8	Q13501;E7EMC7;Q13501-2	Sequestosome-1	SQSTM1
26.0341	26.0095	25.3972	26.7554	26.8649	26.8893	25.2827	25.3388	25.5911	15	15	15	42.2	42.2	42.2	49.96	0	49.135	755200000	39	Q9Y6N5;H3BNX3;H3BMS6;H3BNP9;H3BV36	Q9Y6N5;H3BNX3	Sulfide:quinone oxidoreductase, mitochondrial	SQRDL	+	cell part;cytoplasmic part;intracellular organelle part;intracellular part;membrane;mitochondrial inner membrane;mitochondrial membrane;mitochondrial part;organelle inner membrane;organelle membrane;organelle part	FlagUBL3_Flag;FlagUBL3_FlagUBL3CC
NaN	NaN	NaN	NaN	NaN	22.9405	NaN	NaN	NaN	3	2	2	5.4	4.2	4.2	62.049	0.00059382	2.9062	15118000	3	Q9NUV7;H0Y733	Q9NUV7	Serine palmitoyltransferase 3	SPTLC3
27.9959	28.0005	NaN	27.3058	27.0921	26.9378	27.1626	NaN	NaN	10	10	9	25.1	25.1	23.8	62.924	0	18.693	968630000	21	O15270;H0YJV2	O15270;H0YJV2	Serine palmitoyltransferase 2	SPTLC2
26.6835	26.5569	26.9653	28.4736	28.4301	28.3659	26.5795	26.7354	26.7256	19	19	19	45.2	45.2	45.2	52.743	0	56.138	2107300000	80	O15269;O15269-2	O15269	Serine palmitoyltransferase 1	SPTLC1	+	cell part;cytoplasmic part;endoplasmic reticulum membrane;endoplasmic reticulum palmitoyltransferase complex;endoplasmic reticulum part;integral to membrane;intracellular organelle part;intracellular part;intrinsic to membrane;macromolecular complex;membrane;membrane part;organelle membrane;organelle part;palmitoyltransferase complex;protein complex;serine C-palmitoyltransferase complex;SPOTS com…	FlagUBL3_Flag;FlagUBL3_FlagUBL3CC
31.5705	31.9793	31.3299	31.528	31.4607	31.5355	33.2338	33.1668	33.1114	164	164	12	71.1	71.1	6.9	274.61	0	323.31	58028000000	1082	Q01082;A0A087WUZ3;Q01082-2;F8W6C1;A4QPE4;P11277;P11277-2;P11277-3;E9PJZ2;H0YJE6	Q01082;A0A087WUZ3;Q01082-2	Spectrin beta chain, non-erythrocytic 1	SPTBN1
24.9035	25.2297	24.7789	24.6957	24.7376	NaN	26.3203	25.7605	26.3648	153	2	2	71.5	1.6	1.6	251.39	0	6.1021	413730000	13	Q01082-3	Q01082-3	Spectrin beta chain, non-erythrocytic 1	SPTBN1
24.6765	NaN	NaN	NaN	NaN	NaN	NaN	NaN	NaN	192	1	1	74.2	0.7	0.7	282.28	0	5.1329	269730000	4	Q13813-3;A0A0D9SF54	Q13813-3;A0A0D9SF54	Spectrin alpha chain, non-erythrocytic 1	SPTAN1
31.9813	32.4855	31.8463	31.988	31.8784	31.9649	33.6632	33.6063	33.6088	193	193	0	73.9	73.9	0	284.54	0	323.31	78344000000	1209	Q13813;Q13813-2	Q13813;Q13813-2	Spectrin alpha chain, non-erythrocytic 1	SPTAN1
NaN	NaN	NaN	23.6497	NaN	NaN	NaN	NaN	NaN	1	1	1	5.1	5.1	5.1	21.666	0.0005872	2.8318	65653000	2	Q5W111;Q5W111-2	Q5W111;Q5W111-2	SPRY domain-containing protein 7	SPRYD7
NaN	NaN	NaN	24.7552	24.7654	24.9977	23.8841	23.4051	23.7717	3	3	3	15.7	15.7	15.7	32.541	0	9.4882	181610000	9	Q9C004;A0A0C4DFS6;Q9C004-2;D6RB56	Q9C004;A0A0C4DFS6;Q9C004-2	Protein sprouty homolog 4	SPRY4	+	adherens junction;anchoring junction;cell junction;cell part;cell projection membrane;cell projection part;cell-substrate adherens junction;cell-substrate junction;cytoplasm;cytoplasmic part;focal adhesion;Golgi apparatus;intracellular membrane-bounded organelle;intracellular organelle;intracellular part;leading edge membrane;membrane;membrane part;membrane-bounded organelle;organelle;plasma memb…	FlagUBL3_FlagUBL3CC
NaN	NaN	NaN	22.8658	NaN	NaN	NaN	NaN	NaN	1	1	1	5.4	5.4	5.4	34.688	0.00059916	2.9751	28584000	4	O43597;A0A0A0MTG9	O43597;A0A0A0MTG9	Protein sprouty homolog 2	SPRY2
22.927	NaN	NaN	NaN	NaN	NaN	NaN	NaN	NaN	1	1	1	5.7	5.7	5.7	28.048	0.00059737	2.9563	65009000	2	P35270	P35270	Sepiapterin reductase	SPR
22.6682	NaN	NaN	NaN	NaN	NaN	NaN	NaN	NaN	2	2	2	10.3	10.3	10.3	28.228	0.0030556	2.3001	103730000	4	O43291;K7EM91;O43291-2;K7ES27	O43291;K7EM91;O43291-2;K7ES27	Kunitz-type protease inhibitor 2	SPINT2
21.2769	NaN	NaN	NaN	NaN	NaN	NaN	NaN	NaN	2	1	1	9.6	6.8	6.8	28.66	0.0025729	2.5302	16967000	1	Q56A73;X6R8Y7	Q56A73;X6R8Y7	Spindlin-4	SPIN4
25.5598	25.9422	25.5455	25.4238	25.0175	25.5755	26.5148	26.3303	26.0446	12	8	8	55.8	36.8	36.8	29.207	0	19.717	553960000	24	Q5JUX0;Q5JUX0-2	Q5JUX0	Spindlin-3	SPIN3
25.4203	25.7427	25.3992	24.7834	24.8859	25.2074	26.6006	26.4288	26.5718	9	7	7	46.9	38.8	38.8	29.158	0	16.089	564000000	24	Q9BPZ2;Q99865;Q5JZB8;Q5JZB7;A0A087X074	Q9BPZ2;Q99865;Q5JZB8;Q5JZB7;A0A087X074	Spindlin-2B;Spindlin-2A	SPIN2B;SPIN2A
31.4375	31.8516	31.5163	30.6882	30.6922	30.727	31.7528	31.6849	31.7699	17	17	12	72.1	72.1	50.8	29.6	0	218.94	27537000000	177	Q9Y657	Q9Y657	Spindlin-1	SPIN1
NaN	NaN	NaN	21.7295	NaN	NaN	NaN	NaN	NaN	1	1	1	3.1	3.1	3.1	88.234	0.0025525	2.4594	10433000	2	Q9UQ90;Q9UQ90-2	Q9UQ90;Q9UQ90-2	Paraplegin	SPG7
NaN	NaN	NaN	23.9678	24.5533	24.5609	NaN	23.2842	23.221	5	5	5	11	11	11	72.832	0	10.877	126670000	10	Q8N0X7	Q8N0X7	Spartin	SPG20	+	cell part;cytoplasm;cytoplasmic part;intracellular organelle part;intracellular part;lipid particle;membrane;midbody;mitochondrial membrane;mitochondrial outer membrane;mitochondrial part;organelle membrane;organelle outer membrane;organelle part;outer membrane;plasma membrane;synapse	FlagUBL3_FlagUBL3CC;FlagUBL3_Flag
30.6292	30.1852	30.3676	28.9668	29.0642	29.3545	31.5043	31.3943	31.5001	63	63	63	55.7	55.7	55.7	124.6	0	323.31	16865000000	386	Q69YQ0;Q69YQ0-2;F8WAN1;C9J8U1;C9JLY8	Q69YQ0;Q69YQ0-2;F8WAN1;C9J8U1	Cytospin-A	SPECC1L;SPECC1L-ADORA2A
28.644	28.7788	28.3596	27.6641	27.8284	27.5691	29.6135	29.3375	29.3673	36	36	36	39.9	39.9	39.9	118.58	0	170.03	4186700000	124	Q5M775;Q5M775-4;Q5M775-3;Q5M775-5;Q5M775-2;J3KSG2;J3QQM0;J3KRN9;J3QS22	Q5M775;Q5M775-4;Q5M775-3;Q5M775-5;Q5M775-2;J3KSG2	Cytospin-B	SPECC1
NaN	NaN	24.6226	NaN	NaN	24.5684	23.9229	23.8767	24.0954	2	2	2	11.7	11.7	11.7	20.313	0	4.2949	142140000	9	P61009	P61009	Signal peptidase complex subunit 3	SPCS3
23.4992	NaN	23.308	23.4504	23.2541	NaN	NaN	NaN	23.0848	2	2	2	8	8	8	25.003	0	3.3851	61742000	4	Q15005;E9PL01;A0A087WUC6;E9PI68;E9PRB9	Q15005;E9PL01;A0A087WUC6;E9PI68;E9PRB9	Signal peptidase complex subunit 2	SPCS2
NaN	NaN	NaN	24.7067	24.9584	24.9337	23.8515	23.8469	23.7977	3	3	3	29.9	29.9	29.9	22.478	0	7.6398	190380000	11	Q8NBT2;K7EJH0;K7EMX1;K7EJV2;K7ESQ2;Q8NBT2-2	Q8NBT2;K7EJH0;K7EMX1;K7EJV2;K7ESQ2;Q8NBT2-2	Kinetochore protein Spc24	SPC24	+	cell part;chromosomal part;condensed chromosome kinetochore;cytoplasmic part;cytosol;intracellular membrane-bounded organelle;intracellular non-membrane-bounded organelle;intracellular organelle;intracellular organelle part;intracellular part;kinetochore;macromolecular complex;membrane-bounded organelle;Ndc80 complex;non-membrane-bounded organelle;nuclear part;nucleolus;nucleus;organelle;organell…	Flag_FlagUBL3CC;FlagUBL3_FlagUBL3CC;FlagUBL3_Flag
27.7797	27.7959	27.7221	26.8422	26.9584	26.8898	27.8949	27.8072	27.8576	19	19	19	45.9	45.9	45.9	61.728	0	62.781	1786900000	80	Q9NUQ6;Q9NUQ6-4;Q9NUQ6-3;A0A0A0MSG5;B8ZZZ7;Q9NUQ6-2;F8W6C2;F8VT91;C9JKE4;F8VZ02;C9JGM8;C9JW67;F2Z2S1;C9IZC3;C9J8M7;Q4ZFW0;F8WAV0;H7C2G5	Q9NUQ6;Q9NUQ6-4;Q9NUQ6-3;A0A0A0MSG5;B8ZZZ7;Q9NUQ6-2	SPATS2-like protein	SPATS2L
23.6827	NaN	NaN	23.4157	23.4541	23.7936	22.7219	23.5013	NaN	5	5	5	10.2	10.2	10.2	80.709	0	7.9729	90082000	11	Q9BVQ7;Q9BVQ7-2;Q9BVQ7-3;H0YCA5	Q9BVQ7;Q9BVQ7-2;Q9BVQ7-3	Spermatogenesis-associated protein 5-like protein 1	SPATA5L1	+	cell part;cytoplasm;intracellular part
25.2568	25.4331	25.2204	25.6349	25.4322	25.3802	24.9023	25.0986	25.0399	14	13	13	20.4	19	19	97.903	0	26.249	407450000	29	Q8NB90;Q8NB90-2;Q8NB90-3	Q8NB90;Q8NB90-2;Q8NB90-3	Spermatogenesis-associated protein 5	SPATA5
25.209	25.1154	24.8194	25.6414	25.6339	25.7766	25.8515	25.6025	25.4859	3	2	2	24.7	13.4	13.4	11.029	0	8.1193	446420000	18	Q9BXN6;Q9NY87;Q9NS26	Q9BXN6;Q9NY87	Sperm protein associated with the nucleus on the X chromosome D;Sperm protein associated with the nucleus on the X chromosome C	SPANXD;SPANXC	+	cell part;cytoplasm;intracellular membrane-bounded organelle;intracellular organelle;intracellular part;membrane-bounded organelle;nucleus;organelle	Flag_FlagUBL3CC;FlagUBL3_FlagUBL3CC
26.5083	26.4263	26.6339	26.1424	26.6357	26.5492	26.6747	26.332	26.4079	4	4	3	47.6	47.6	36.9	11.84	0	21.56	1086200000	20	Q9NS25;A0A0G2JJ56	Q9NS25;A0A0G2JJ56	Sperm protein associated with the nucleus on the X chromosome B/F	SPANXB1
NaN	25.9639	26.434	26.6716	26.5881	27.219	26.6058	26.9719	26.6701	7	7	7	8	8	8	134.42	0	9.0875	676920000	16	Q96R06;K7ELC8;E9PMD0;K7ELG0	Q96R06	Sperm-associated antigen 5	SPAG5
NaN	NaN	NaN	NaN	NaN	NaN	24.3235	NaN	NaN	1	1	1	0.6	0.6	0.6	251.74	0.0082645	1.7921	37410000	2	Q6Q759;Q5TDG6	Q6Q759;Q5TDG6	Sperm-associated antigen 17	SPAG17
21.316	NaN	NaN	NaN	NaN	NaN	NaN	NaN	NaN	1	1	1	1.3	1.3	1.3	103.64	0.0094508	1.7052	29258000	4	Q07617	Q07617	Sperm-associated antigen 1	SPAG1
23.7238	23.7297	23.6492	22.6437	22.8823	23.163	24.4977	26.0313	25.9382	4	4	4	7.8	7.8	7.8	81.924	0	43.998	254690000	9	Q02447;Q02447-5;H0Y6K5;H0Y7L6;Q02447-4;Q02447-3;Q02447-6;Q02447-2	Q02447;Q02447-5;H0Y6K5;H0Y7L6;Q02447-4;Q02447-3;Q02447-6;Q02447-2	Transcription factor Sp3	SP3
NaN	NaN	NaN	NaN	NaN	NaN	NaN	22.2541	NaN	1	1	1	3.6	3.6	3.6	80.692	0.0078084	1.8481	12882000	1	P08047;P08047-3;P08047-2	P08047;P08047-3;P08047-2	Transcription factor Sp1	SP1
25.0544	NaN	NaN	25.3964	25.7699	25.9025	NaN	NaN	NaN	4	4	4	7.8	7.8	7.8	92.067	0	11.148	284150000	10	Q99523;Q99523-2	Q99523;Q99523-2	Sortilin	SORT1	+	cell part;cell surface;clathrin-coated vesicle;coated pit;coated vesicle;cytoplasmic membrane-bounded vesicle;cytoplasmic part;cytoplasmic vesicle;early endosome;endoplasmic reticulum membrane;endoplasmic reticulum part;endosomal part;endosome;endosome membrane;Golgi apparatus;Golgi apparatus part;Golgi cisterna membrane;Golgi membrane;Golgi-associated vesicle;integral to membrane;intracellular m…	FlagUBL3_Flag
23.4833	23.5586	NaN	23.4255	23.301	23.2283	NaN	NaN	NaN	2	2	2	8.1	8.1	8.1	38.324	0	5.3133	51752000	2	Q00796;H0YKB3;H0YLA4;Q00796-2	Q00796;H0YKB3;H0YLA4;Q00796-2	Sorbitol dehydrogenase	SORD
NaN	NaN	NaN	26.0514	25.8808	25.7954	24.7134	24.3207	24.3733	10	10	10	10.3	10.3	10.3	128.15	0	28.326	351610000	21	Q96PQ0;B5MED8	Q96PQ0;B5MED8	VPS10 domain-containing receptor SorCS2	SORCS2	+	cell part;integral to membrane;intrinsic to membrane;membrane;membrane part	Flag_FlagUBL3CC;FlagUBL3_FlagUBL3CC;FlagUBL3_Flag
23.5414	23.9306	NaN	NaN	22.5194	23.1399	23.7762	23.8562	23.3684	6	6	6	3.5	3.5	3.5	263.83	0	9.941	105800000	12	P18583;P18583-3;P18583-5;P18583-6;P18583-2;P18583-10;P18583-4;P18583-7;P18583-9;P18583-8;J3QSZ5;H7C1M2	P18583;P18583-3;P18583-5;P18583-6;P18583-2;P18583-10;P18583-4;P18583-7;P18583-9;P18583-8;J3QSZ5	Protein SON	SON
27.4904	27.6247	27.9983	26.8001	27.2157	27.0941	27.7713	27.6162	27.6512	18	18	17	15	15	14.3	159.76	0	24.571	913080000	28	O94964;O94964-2;H0YDM2;X6R3R3;O94964-4;O94964-3;Q5TF21;E9PJP2	O94964;O94964-2;H0YDM2;X6R3R3;O94964-4	Protein SOGA1;N-terminal form;C-terminal 80 kDa form	SOGA1
26.5767	26.6178	26.5339	27.6367	27.7334	27.3298	25.5215	25.6475	25.8526	11	11	11	28.2	28.2	28.2	64.734	0	80.766	1215300000	34	P35610;P35610-3;P35610-2;B1APM4	P35610;P35610-3;P35610-2;B1APM4	Sterol O-acyltransferase 1	SOAT1	+	cell part;cytoplasmic part;endoplasmic reticulum;endoplasmic reticulum membrane;endoplasmic reticulum part;integral to membrane;intracellular membrane-bounded organelle;intracellular organelle;intracellular organelle part;intracellular part;intrinsic to membrane;membrane;membrane part;membrane-bounded organelle;organelle;organelle membrane;organelle part	FlagUBL3CC_Flag;FlagUBL3_Flag;FlagUBL3_FlagUBL3CC
NaN	NaN	NaN	NaN	NaN	23.1092	NaN	NaN	22.4864	2	2	2	4.5	4.5	4.5	66.591	0	3.3319	50251000	3	Q9Y5X1;A0A087WYU1	Q9Y5X1;A0A087WYU1	Sorting nexin-9;Sorting nexin	SNX9
NaN	NaN	23.4879	24.9684	24.6992	24.6414	23.3268	23.072	22.7327	6	6	6	16.3	16.3	16.3	52.569	0	9.8078	154340000	14	Q9Y5X2;C9J014;C9J271;C9J8E6;C9JCB9	Q9Y5X2;C9J014;C9J271	Sorting nexin-8	SNX8	+	cell part;cytoplasmic part;early endosome membrane;endosomal part;endosome membrane;extrinsic to membrane;intracellular membrane-bounded organelle;intracellular organelle;intracellular organelle part;intracellular part;membrane;membrane part;membrane-bounded organelle;organelle;organelle membrane;organelle part	FlagUBL3_FlagUBL3CC
NaN	NaN	NaN	23.1632	NaN	NaN	NaN	NaN	NaN	1	1	1	2.3	2.3	2.3	45.302	0.0082538	1.7831	35439000	3	Q9UNH6;Q9UNH6-2;Q9UNH6-3	Q9UNH6;Q9UNH6-2;Q9UNH6-3	Sorting nexin-7	SNX7
24.1355	24.3646	23.9999	25.5432	25.5873	25.3923	23.0266	22.7058	NaN	6	6	6	17	17	17	46.648	0	8.0219	259790000	11	Q9UNH7;A0A0A0MRI2;Q9UNH7-2;G3V5U2;H0YJF8;G3V4Z5;G3V5X9	Q9UNH7;A0A0A0MRI2;Q9UNH7-2	Sorting nexin-6;Sorting nexin-6, N-terminally processed	SNX6	+	cell part;cytoplasm;cytoplasmic membrane-bounded vesicle;cytoplasmic part;cytoplasmic vesicle;early endosome membrane;endosomal part;endosome membrane;extrinsic to membrane;intracellular;intracellular membrane-bounded organelle;intracellular organelle;intracellular organelle part;intracellular part;macromolecular complex;membrane;membrane part;membrane-bounded organelle;membrane-bounded vesicle;n…	FlagUBL3CC_Flag;FlagUBL3_Flag;FlagUBL3_FlagUBL3CC
NaN	NaN	NaN	22.787	22.8531	22.656	NaN	NaN	NaN	2	2	2	6.2	6.2	6.2	46.816	0	3.5516	43749000	5	Q9Y5X3;Q5QPE4;Q5QPE5;U3KQL0;U3KQP5;A0A087WUY5;Q9Y5X3-2	Q9Y5X3;Q5QPE4;Q5QPE5;U3KQL0;U3KQP5;A0A087WUY5;Q9Y5X3-2	Sorting nexin-5	SNX5
NaN	23.8529	NaN	NaN	NaN	NaN	NaN	NaN	NaN	3	3	3	7.8	7.8	7.8	51.908	0	4.9098	166690000	3	O95219;O95219-2;F8W9T3	O95219;O95219-2	Sorting nexin-4	SNX4
23.9596	23.6808	25.053	28.2712	28.3647	28.327	24.8366	25.2825	25.0519	10	10	9	66.7	66.7	62.3	18.762	0	47.507	1537400000	37	O60493;O60493-2;O60493-4;O60493-3	O60493;O60493-2;O60493-4;O60493-3	Sorting nexin-3	SNX3	+	cell part;clathrin-coated vesicle;coated vesicle;cytoplasm;cytoplasmic membrane-bounded vesicle;cytoplasmic part;cytoplasmic vesicle;cytosol;early endosome;early endosome membrane;early phagosome;endocytic vesicle;endosomal part;endosome;endosome membrane;extracellular membrane-bounded organelle;extracellular organelle;extracellular region part;extracellular vesicular exosome;extrinsic to membran…	FlagUBL3_FlagUBL3CC;FlagUBL3_Flag
23.3189	NaN	NaN	24.4314	23.7992	24.2133	NaN	22.8366	23.2212	5	5	5	10	10	10	61.264	0	6.2244	111730000	10	Q96L92;Q96L92-3;A0A0C4DFU6;Q96L92-2;H7C603	Q96L92;Q96L92-3;A0A0C4DFU6;Q96L92-2	Sorting nexin-27	SNX27	+	cell part;cytoplasm;cytoplasmic part;cytosol;early endosome;early endosome membrane;endosomal part;endosome;endosome membrane;immunological synapse;intracellular membrane-bounded organelle;intracellular organelle;intracellular organelle part;intracellular part;membrane;membrane part;membrane-bounded organelle;nuclear part;nucleoplasm;organelle;organelle membrane;organelle part;plasma membrane part	FlagUBL3_FlagUBL3CC;FlagUBL3_Flag
NaN	NaN	NaN	25.8241	26.1215	25.7068	NaN	NaN	NaN	8	8	6	17	17	12.9	58.47	0	32.414	265470000	20	O60749;O60749-2;D6RC15;H0YK42	O60749;O60749-2	Sorting nexin-2	SNX2	+	cell part;cell projection;cytoplasm;cytoplasmic part;early endosome membrane;endosomal part;endosome membrane;extracellular membrane-bounded organelle;extracellular organelle;extracellular region part;extracellular vesicular exosome;extrinsic to membrane;intracellular membrane-bounded organelle;intracellular organelle;intracellular organelle part;intracellular part;lamellipodium;macromolecular co…	FlagUBL3CC_Flag;FlagUBL3_Flag;FlagUBL3_FlagUBL3CC
23.2263	NaN	NaN	28.2873	27.3103	27.8069	23.0703	22.7109	22.8937	16	16	16	47.4	47.4	47.4	52.901	0	36.517	1060900000	37	Q15036;Q15036-2;F8WAZ0;F8WFA0;F8WEG6	Q15036;Q15036-2	Sorting nexin-17	SNX17	+	cell part;cytoplasm;cytoplasmic membrane-bounded vesicle;cytoplasmic part;cytoplasmic vesicle;cytoplasmic vesicle membrane;cytoplasmic vesicle part;cytosol;early endosome;endosomal part;endosome;endosome membrane;Golgi apparatus;intracellular membrane-bounded organelle;intracellular organelle;intracellular organelle part;intracellular part;macromolecular complex;membrane;membrane-bounded organell…	FlagUBL3_Flag;FlagUBL3_FlagUBL3CC
23.1257	NaN	23.0711	NaN	23.4316	24.2175	22.6126	NaN	22.8195	4	3	3	21.5	17.4	17.4	19.73	0.0014476	2.6439	81666000	5	Q9UMY4;A0A087X0R6;Q9UMY4-2;Q9UMY4-3	Q9UMY4;A0A087X0R6;Q9UMY4-2;Q9UMY4-3	Sorting nexin-12	SNX12
27.021	26.8317	26.9304	26.5161	26.2771	26.1286	27.1043	26.8916	26.8586	11	11	11	25.6	25.6	25.6	61.494	0	118.85	983090000	42	Q13573;G3V4X8;G3V3A4;G3V5R3	Q13573;G3V4X8;G3V3A4	SNW domain-containing protein 1	SNW1
24.4956	24.3005	24.223	25.2268	24.9427	25.2005	24.1499	24.3416	24.0859	4	4	4	8.1	8.1	8.1	57.949	0	6.6593	247260000	18	Q13425;Q13425-2;H0YCS0;A0A0G2JM75;J3KT21;H7BY41	Q13425;Q13425-2;H0YCS0;A0A0G2JM75;J3KT21	Beta-2-syntrophin	SNTB2	+	adherens junction;anchoring junction;cell junction;cell part;cell-substrate adherens junction;cell-substrate junction;cytoplasm;cytoplasmic part;cytoplasmic vesicle membrane;cytoplasmic vesicle part;cytoskeletal part;dystrophin-associated glycoprotein complex;extracellular membrane-bounded organelle;extracellular organelle;extracellular region part;extracellular vesicular exosome;focal adhesion;i…	FlagUBL3_Flag;FlagUBL3_FlagUBL3CC
24.7963	24.7557	25.8619	24.9021	25.7574	25.209	26.6919	25.8603	26.0898	4	4	4	36.8	36.8	36.8	8.496	0	11.402	610400000	23	P62308;A8MWD9;Q49AN9;F5H013;C9JVQ0	P62308;A8MWD9;Q49AN9;F5H013;C9JVQ0	Small nuclear ribonucleoprotein G;Putative small nuclear ribonucleoprotein G-like protein 15	SNRPG;SNRPGP15
NaN	NaN	NaN	26.343	NaN	NaN	26.7857	26.3845	26.6773	2	2	2	39.5	39.5	39.5	9.7251	0	12.075	807450000	10	P62306;A0A0B4J254;F8W0W6	P62306;A0A0B4J254;F8W0W6	Small nuclear ribonucleoprotein F	SNRPF
26.7003	26.5802	26.7243	26.6722	26.5735	26.5039	26.431	26.4887	26.4778	3	3	3	38	38	38	10.803	0	8.8273	1078300000	18	P62304;A6NHK2	P62304	Small nuclear ribonucleoprotein E	SNRPE
27.6403	28.144	27.428	27.84	28.1226	28.0724	29.3603	29.1212	29.1048	4	4	4	47.6	47.6	47.6	13.916	0	51.114	4278500000	44	P62318;P62318-2;H3BT13	P62318;P62318-2;H3BT13	Small nuclear ribonucleoprotein Sm D3	SNRPD3
28.4093	28.7762	28.1415	28.4628	28.49	28.3369	29.3361	29.5002	29.7044	10	10	10	65.3	65.3	65.3	13.527	0	164.02	5230900000	63	P62316;P62316-2;K7ERG4;K7EJB5	P62316;P62316-2;K7ERG4	Small nuclear ribonucleoprotein Sm D2	SNRPD2
29.5546	29.644	29.55	29.6826	29.6864	29.5232	30.8619	30.8012	31.11	5	5	5	54.6	54.6	54.6	13.281	0	118.68	12610000000	75	P62314;J3QLI9;J3QLR7	P62314;J3QLI9	Small nuclear ribonucleoprotein Sm D1	SNRPD1
24.396	NaN	24.5281	24.2826	24.6275	24.8956	25.1602	25.5114	25.2758	2	2	2	18.9	18.9	18.9	17.394	0	10.053	293020000	10	P09234;A0A0A0MRR7	P09234;A0A0A0MRR7	U1 small nuclear ribonucleoprotein C	SNRPC
26.5031	26.5004	26.2902	25.8703	25.8243	25.797	26.9627	26.9774	27.0142	8	8	6	38.2	38.2	31.6	25.486	0	26.901	916000000	27	P08579	P08579	U2 small nuclear ribonucleoprotein B	SNRPB2
27.2079	27.1307	27.3427	27.2104	27.243	27.1659	27.6291	27.6447	27.5201	8	8	8	30.4	30.4	30.4	24.61	0	20.116	1738700000	49	P14678;P14678-2;P14678-3;A8MT02;P63162;J3QLE5;P63162-2;J3KRY3;S4R3P3	P14678;P14678-2;P14678-3;A8MT02;P63162;J3QLE5;P63162-2	Small nuclear ribonucleoprotein-associated proteins B and B;Small nuclear ribonucleoprotein-associated protein N	SNRPB;SNRPN
27.1459	27.2193	27.038	26.6802	26.5563	26.5539	27.6433	27.9083	27.7997	14	14	14	58.4	58.4	58.4	28.415	0	62.944	1498400000	57	P09661;H0YMA0;H0YKK0;H0YLR3	P09661;H0YMA0;H0YKK0	U2 small nuclear ribonucleoprotein A	SNRPA1
26.1583	25.8013	26.4748	25.1119	24.9295	24.9074	26.0175	26.3202	26.0327	5	3	3	21.3	16	16	31.279	0	14.402	501430000	11	P09012;M0R268;M0QXK2;M0R221;M0R2B8;M0R0G9;M0QZG7	P09012;M0R268;M0QXK2;M0R221;M0R2B8	U1 small nuclear ribonucleoprotein A	SNRPA
27.822	28.0781	28.1798	27.7641	27.7233	27.6091	28.4874	28.4692	28.3684	16	16	16	37.8	37.8	37.8	51.556	0	33.487	2716400000	92	P08621;P08621-2;P08621-3;M0QYR1;P08621-4;M0QX04	P08621;P08621-2;P08621-3	U1 small nuclear ribonucleoprotein 70 kDa	SNRNP70
26.267	26.2471	26.0544	26.4548	26.6442	26.5624	27.2465	27.1995	27.0728	13	13	13	49.6	49.6	49.6	39.31	0	66.853	1103500000	36	Q96DI7;Q96DI7-2;Q9NSS8	Q96DI7;Q96DI7-2	U5 small nuclear ribonucleoprotein 40 kDa protein	SNRNP40
25.2734	NaN	NaN	NaN	24.196	23.539	24.2106	24.0441	24.3126	3	3	3	17.4	17.4	17.4	18.86	0	5.889	167880000	10	Q8WVK2;B8ZZ98	Q8WVK2	U4/U6.U5 small nuclear ribonucleoprotein 27 kDa protein	SNRNP27
29.5553	29.6127	29.5768	29.4686	29.4606	29.4073	29.6716	29.7509	29.7103	79	79	79	43.4	43.4	43.4	244.5	0	323.31	7789600000	320	O75643;O75643-2;B4E0P5	O75643	U5 small nuclear ribonucleoprotein 200 kDa helicase	SNRNP200
30.8693	30.989	30.9418	30.0366	29.978	30.04	30.457	30.7124	30.4847	49	49	49	67.4	67.4	67.4	102	0	323.31	13288000000	342	Q7KZF4;H7C597	Q7KZF4	Staphylococcal nuclease domain-containing protein 1	SND1
NaN	NaN	NaN	21.3582	NaN	NaN	NaN	NaN	NaN	2	2	2	25.7	25.7	25.7	14.874	0	12.675	20239000	5	O95295	O95295	SNARE-associated protein Snapin	SNAPIN
NaN	NaN	NaN	22.9876	23.084	22.9314	23.1867	23.1027	22.9464	4	4	4	20.9	20.9	20.9	28.97	0	7.1314	72024000	10	O95721;C9JAF7	O95721	Synaptosomal-associated protein 29	SNAP29
NaN	23.8662	NaN	24.4626	24.6663	24.5055	24.762	24.4492	24.2963	4	4	4	23.7	23.7	23.7	23.354	0	15.069	210090000	13	O00161;H3BNE1;H3BR18;H3BM38;H3BPJ0;O00161-2;H3BNG6;H3BU94;H3BR99;H3BV99;H3BP15;H3BQY9	O00161;H3BNE1;H3BR18;H3BM38;H3BPJ0;O00161-2;H3BNG6;H3BU94	Synaptosomal-associated protein 23;Synaptosomal-associated protein	SNAP23	+	adherens junction;anchoring junction;azurophil granule;cell junction;cell part;cell projection;cell-substrate adherens junction;cell-substrate junction;cytoplasm;cytoplasmic membrane-bounded vesicle;cytoplasmic part;cytoplasmic vesicle;extracellular membrane-bounded organelle;extracellular organelle;extracellular region part;extracellular vesicular exosome;focal adhesion;intracellular membrane-bo…	Flag_FlagUBL3CC;FlagUBL3_FlagUBL3CC
NaN	NaN	NaN	20.5177	NaN	NaN	NaN	NaN	NaN	1	1	1	1.6	1.6	1.6	89.224	0.004886	2.1323	7551400	2	Q8IYR2;I3L496;I3L2P4	Q8IYR2;I3L496;I3L2P4	SET and MYND domain-containing protein 4	SMYD4
NaN	NaN	NaN	NaN	23.5959	22.984	NaN	NaN	NaN	2	2	2	5.4	5.4	5.4	49.097	0.00030202	3.0802	40077000	4	Q9H7B4;A8MXR1;B0QZ88;Q9H7B4-2;Q9H7B4-3	Q9H7B4;A8MXR1;B0QZ88;Q9H7B4-2;Q9H7B4-3	Histone-lysine N-methyltransferase SMYD3	SMYD3
25.1797	25.4035	25.0948	25.7647	25.6515	25.6521	25.229	25.2017	25.3684	11	11	9	15.8	15.8	12.7	86.195	0	13.928	431510000	23	Q9HAU4;J3QQM4	Q9HAU4;J3QQM4	E3 ubiquitin-protein ligase SMURF2	SMURF2
NaN	NaN	NaN	NaN	25.1748	NaN	24.532	NaN	NaN	4	2	2	5.7	2.6	2.6	86.113	0.0025855	2.5789	189330000	2	Q9HCE7;Q9HCE7-2	Q9HCE7;Q9HCE7-2	E3 ubiquitin-protein ligase SMURF1	SMURF1
26.1834	26.0457	26.0342	25.2819	25.3636	25.1702	25.5103	25.7897	25.8533	10	10	10	27.1	27.1	27.1	57.543	0	24.369	486410000	30	Q2TAY7;Q2TAY7-2	Q2TAY7;Q2TAY7-2	WD40 repeat-containing protein SMU1;WD40 repeat-containing protein SMU1, N-terminally processed	SMU1
26.2762	26.2827	26.436	26.4986	26.4515	26.5407	27.8455	27.5087	27.6774	21	21	18	27.8	27.8	24.2	99.058	0	48.407	1406900000	77	P53814;P53814-5;P53814-6;A0A087WVP4;A0A087X1R1;P53814-2;A0A096LNK9;C9JGQ0;H7C372;H7BZZ8;C9JP19;C9JQZ8;C9JBH9;C9JV14;C9JYU8	P53814;P53814-5;P53814-6;A0A087WVP4;A0A087X1R1;P53814-2	Smoothelin	SMTN
NaN	22.515	22.5892	27.0492	27.7178	27.5324	22.4852	24.0325	23.9517	15	15	15	23.5	23.5	23.5	93.351	0	123.83	828390000	34	Q9NXE4;Q9NXE4-4;B1PBA3;Q9NXE4-3;Q9NXE4-2;H7C1Q6;H7BXF4;Q9NXE4-6;Q9NXE4-9;Q9NXE4-10;Q9NXE4-7;Q9NXE4-8;H7C235;H7C0W5;H7C2J2;Q9NXE4-5;H7C2E2;C9J647;F8WF03;F2Z2I0;F2Z2W5	Q9NXE4;Q9NXE4-4;B1PBA3;Q9NXE4-3;Q9NXE4-2;H7C1Q6;H7BXF4;Q9NXE4-6;Q9NXE4-9;Q9NXE4-10;Q9NXE4-7;Q9NXE4-8	Sphingomyelin phosphodiesterase 4	SMPD4	+	cell part;cytoplasmic part;endoplasmic reticulum;endoplasmic reticulum membrane;endoplasmic reticulum part;Golgi apparatus;Golgi apparatus part;Golgi membrane;integral to membrane;intracellular membrane-bounded organelle;intracellular organelle;intracellular organelle part;intracellular part;intrinsic to membrane;membrane;membrane part;membrane-bounded organelle;organelle;organelle membrane;organ…	FlagUBL3_FlagUBL3CC;FlagUBL3_Flag
25.4009	25.9158	25.4117	25.3415	25.5352	25.4138	26.3991	26.6929	26.5949	5	5	5	38.2	38.2	38.2	26.711	0	66.517	664980000	24	O75940	O75940	Survival of motor neuron-related-splicing factor 30	SMNDC1
24.5587	NaN	24.7442	24.8649	25.0383	24.9413	24.9009	25.0074	24.9389	7	7	7	25.9	25.9	25.9	31.848	0	19.94	314620000	14	Q16637;E7EQZ4;Q16637-4;Q16637-2;Q16637-3;B4DP61;A0A0G2JRX5;A0A0G2JQN8;A0A0G2JRY6	Q16637;E7EQZ4;Q16637-4;Q16637-2;Q16637-3;B4DP61	Survival motor neuron protein	SMN1;SMN2
25.7359	NaN	NaN	NaN	NaN	NaN	NaN	NaN	NaN	1	1	1	15.7	15.7	15.7	8.6961	0	5.512	307230000	8	Q8WVI0	Q8WVI0	Small integral membrane protein 4	SMIM4
26.4517	26.5178	26.481	25.3384	25.604	25.2467	25.1215	25.4824	25.375	3	3	3	34.3	34.3	34.3	7.7019	0	4.3194	410540000	10	Q8N5G0-2;Q8N5G0;E5RH91	Q8N5G0-2;Q8N5G0;E5RH91	Small integral membrane protein 20	SMIM20
NaN	24.7522	24.7145	25.7432	26.1868	25.6339	24.9234	NaN	24.1451	7	7	7	24.8	24.8	24.8	57.65	0	14.144	390100000	15	Q9H0W8;Q9H0W8-2;M0R2N0;M0QZC7;M0QYR7;M0QZH1;M0QX70;M0R0U0	Q9H0W8;Q9H0W8-2;M0R2N0;M0QZC7	Protein SMG9	SMG9	+	cell part;cytoplasmic part;cytosol;intracellular;intracellular part
24.2522	NaN	NaN	25.9421	25.1294	25.9063	23.7555	23.3453	23.9242	10	10	10	15.3	15.3	15.3	109.68	0	20.208	294130000	22	Q8ND04;Q8ND04-2;Q8ND04-3;J3QRE1;J3KTD7	Q8ND04;Q8ND04-2;Q8ND04-3	Protein SMG8	SMG8	+	cell part;cytoplasmic part;cytosol;intracellular part	FlagUBL3_FlagUBL3CC
NaN	NaN	24.7252	26.654	27.0475	25.9313	23.9919	NaN	NaN	24	24	24	10	10	10	410.5	0	54.883	493310000	41	Q96Q15;J3KRA9;Q96Q15-3;Q96Q15-2;Q96Q15-4;H3BQN7;E9PNP6;I3L0W2;Q6P435;H3BR09;I3L144;I3L400	Q96Q15;J3KRA9;Q96Q15-3;Q96Q15-2;Q96Q15-4	Serine/threonine-protein kinase SMG1	SMG1	+	cell part;cytoplasm;cytoplasmic part;cytosol;intracellular membrane-bounded organelle;intracellular organelle;intracellular part;membrane-bounded organelle;nucleus;organelle	FlagUBL3_FlagUBL3CC;FlagUBL3_Flag
NaN	NaN	NaN	24.3039	24.1621	24.2202	NaN	NaN	NaN	3	3	3	3.6	3.6	3.6	95.367	0	4.6989	121720000	4	Q6IN85;G3V5Z3;Q6IN85-2;Q6IN85-4;Q5MIZ7;Q5MIZ7-3;H0YIY8;Q5MIZ7-5;Q6IN85-5;Q5MIZ7-2	Q6IN85;G3V5Z3;Q6IN85-2;Q6IN85-4	Serine/threonine-protein phosphatase 4 regulatory subunit 3A	SMEK1	+	cell part;cytoplasm;cytoplasmic part;cytoskeletal part;intracellular membrane-bounded organelle;intracellular organelle;intracellular organelle part;intracellular part;macromolecular complex;membrane-bounded organelle;microtubule organizing center;nucleus;organelle;organelle part;protein complex;protein phosphatase 4 complex;protein serine/threonine phosphatase complex	FlagUBL3_Flag;FlagUBL3_FlagUBL3CC
28.7749	28.8694	28.562	28.2166	28.2497	28.2372	29.3253	29.3064	29.278	57	57	57	36.4	36.4	36.4	226.37	0	221.05	4321600000	195	A6NHR9;A6NHR9-2;J3KTL8;A6NHR9-3;J3KRK8;J3QSH1	A6NHR9;A6NHR9-2;J3KTL8	Structural maintenance of chromosomes flexible hinge domain-containing protein 1	SMCHD1
NaN	NaN	NaN	NaN	NaN	NaN	NaN	22.0343	NaN	2	2	2	2.8	2.8	2.8	126.32	0.001448	2.6543	15576000	2	Q96SB8;C9JMN1;Q96SB8-2	Q96SB8;C9JMN1;Q96SB8-2	Structural maintenance of chromosomes protein 6	SMC6
NaN	NaN	NaN	23.083	NaN	NaN	23.241	23.44	23.2262	4	4	4	4	4	4	128.81	0	3.5317	60404000	4	Q8IY18	Q8IY18	Structural maintenance of chromosomes protein 5	SMC5
29.075	28.9345	29.0204	29.4067	29.3486	29.3684	28.4679	28.4739	28.3777	49	49	49	43.8	43.8	43.8	147.18	0	200.24	4812000000	172	Q9NTJ3;E9PD53;Q9NTJ3-2;C9JR83;C9J9E4;C9JVD8;C9J578;C9JWF0;C9IYK2;C9JJ64;F8WCB7	Q9NTJ3;E9PD53;Q9NTJ3-2	Structural maintenance of chromosomes protein 4;Structural maintenance of chromosomes protein	SMC4	+	cell part;chromosomal part;chromosome;condensin complex;cytoplasm;cytoplasmic part;cytosol;intracellular membrane-bounded organelle;intracellular non-membrane-bounded organelle;intracellular organelle;intracellular organelle part;intracellular part;macromolecular complex;membrane-bounded organelle;non-membrane-bounded organelle;nuclear part;nucleoplasm;nucleus;organelle;organelle part;protein com…	FlagUBL3CC_Flag;FlagUBL3_Flag;FlagUBL3_FlagUBL3CC
27.4558	27.2457	27.4041	26.794	26.6561	26.7117	26.6903	26.793	26.7864	22	22	22	22.3	22.3	22.3	141.54	0	40.423	1109400000	72	Q9UQE7	Q9UQE7	Structural maintenance of chromosomes protein 3	SMC3
29.1676	29.2681	29.248	29.5638	29.5388	29.5741	28.5787	28.6077	28.6099	44	44	44	39.2	39.2	39.2	135.65	0	154.94	5723900000	190	O95347;O95347-2;A0A0C4DGE5;Q5T821	O95347;O95347-2	Structural maintenance of chromosomes protein 2	SMC2	+	cell part;chromosomal part;chromosome;condensed chromosome;condensin complex;cytoplasm;cytoplasmic part;cytosol;extracellular membrane-bounded organelle;extracellular organelle;extracellular region part;extracellular vesicular exosome;intracellular membrane-bounded organelle;intracellular non-membrane-bounded organelle;intracellular organelle;intracellular organelle part;intracellular part;macrom…	FlagUBL3CC_Flag;FlagUBL3_Flag;FlagUBL3_FlagUBL3CC
27.534	27.2098	27.3862	27.1037	26.8884	26.8836	26.7475	26.94	26.7534	23	23	23	22	22	22	143.23	0	35.292	1249700000	63	Q14683;G8JLG1;H0Y7K8;V9GY57;V9GYN9	Q14683;G8JLG1	Structural maintenance of chromosomes protein 1A;Structural maintenance of chromosomes protein	SMC1A
NaN	NaN	NaN	23.7347	23.6661	23.4825	23.6654	23.7399	24.1075	4	4	4	13.1	13.1	13.1	46.649	0	9.598	116310000	13	Q969G3;K7EMQ8;J3QKS7;B4DGM3;Q969G3-6;Q969G3-5;Q969G3-3;Q969G3-2;Q969G3-4;H7C048	Q969G3;K7EMQ8;J3QKS7;B4DGM3;Q969G3-6;Q969G3-5;Q969G3-3;Q969G3-2;Q969G3-4;H7C048	SWI/SNF-related matrix-associated actin-dependent regulator of chromatin subfamily E member 1	SMARCE1	+	cell part;chromatin;chromatin remodeling complex;chromosomal part;chromosome;intracellular membrane-bounded organelle;intracellular non-membrane-bounded organelle;intracellular organelle;intracellular organelle part;intracellular part;macromolecular complex;membrane-bounded organelle;nBAF complex;non-membrane-bounded organelle;npBAF complex;nuclear chromatin;nuclear chromosome;nuclear chromosome …	FlagUBL3_FlagUBL3CC;Flag_FlagUBL3CC
NaN	24.2145	24.3173	NaN	NaN	23.9021	24.1715	24.2326	24.1625	5	5	5	5	5	5	132.88	0	8.5968	119780000	10	Q8TAQ2;Q8TAQ2-2;F8VXC8;Q8TAQ2-3;Q92922;F8VZW6	Q8TAQ2;Q8TAQ2-2;F8VXC8;Q8TAQ2-3;Q92922	SWI/SNF complex subunit SMARCC2;SWI/SNF complex subunit SMARCC1	SMARCC2;SMARCC1
NaN	NaN	NaN	NaN	NaN	NaN	23.0133	NaN	NaN	2	2	2	7.8	7.8	7.8	44.141	0.00030248	3.0961	17893000	3	Q12824;Q12824-2;G5E975;C9JTA6;A0A0G2JSE9;B5MCL5	Q12824;Q12824-2;G5E975;C9JTA6;A0A0G2JSE9;B5MCL5	SWI/SNF-related matrix-associated actin-dependent regulator of chromatin subfamily B member 1	SMARCB1
NaN	NaN	NaN	NaN	NaN	NaN	23.7878	23.7821	23.6736	3	3	3	5.6	5.6	5.6	105.94	0	3.4785	68326000	5	Q9NZC9;H7C051;H7BYI2	Q9NZC9;H7C051;H7BYI2	SWI/SNF-related matrix-associated actin-dependent regulator of chromatin subfamily A-like protein 1	SMARCAL1
NaN	24.1472	23.7964	23.6563	23.6614	23.264	23.5065	23.9853	23.7748	6	6	6	4.8	4.8	4.8	121.9	0	6.455	127930000	13	O60264;P28370;A0A0A0MRP6;B7ZLQ5;P28370-2	O60264;P28370;A0A0A0MRP6;B7ZLQ5;P28370-2	SWI/SNF-related matrix-associated actin-dependent regulator of chromatin subfamily A member 5;Probable global transcription activator SNF2L1	SMARCA5;SMARCA1
24.0935	24.137	24.2209	23.4348	23.2003	23.4239	23.8615	23.543	23.7922	8	8	8	5.3	5.3	5.3	184.64	0	8.84	126130000	14	P51532;Q9HBD4;A0A0A0MT49;P51532-5;P51532-2;P51532-3;P51532-4;P51531;P51531-2;F6XE55;A0A0A0MSS5;F6UH26;B1ALG1;F6T8Q0;B1ALG2;F6XG14;B1ALF6	P51532;Q9HBD4;A0A0A0MT49;P51532-5;P51532-2;P51532-3;P51532-4	Transcription activator BRG1	SMARCA4
NaN	NaN	NaN	22.9804	NaN	NaN	NaN	NaN	NaN	2	2	2	4.9	4.9	4.9	50.386	0.002567	2.5088	53550000	3	Q8IYB5;Q8IYB5-3;Q8IYB5-2;A0A087X1X9	Q8IYB5;Q8IYB5-3;Q8IYB5-2;A0A087X1X9	Stromal membrane-associated protein 1	SMAP1
25.1488	25.6282	25.7828	25.3208	25.1879	25.2897	25.3518	25.4442	25.3584	7	7	6	18.4	18.4	15.8	48.08	0	12.297	384500000	31	P84022;P84022-3;P84022-2;H3BVD1;Q15796;B7Z5N5;P84022-4;Q15796-2;O15198;H0YMP2;H0YL71;H0YKE2;H3BP09;K7EJX0;O15198-2;H0YNV1;H3BQ00;H0YAK7	P84022;P84022-3;P84022-2;H3BVD1	Mothers against decapentaplegic homolog 3;Mothers against decapentaplegic homolog	SMAD3
NaN	23.0616	NaN	22.5879	22.6647	22.4958	23.0848	23.6099	NaN	3	3	3	7.3	7.3	7.3	68.386	0	4.4974	67083000	6	O95391	O95391	Pre-mRNA-splicing factor SLU7	SLU7
NaN	NaN	NaN	NaN	NaN	NaN	22.8465	22.6297	NaN	2	2	2	1.9	1.9	1.9	117.15	0	14.151	23484000	5	Q9NWH9;H0YLW7;H0YMW8;H0YNF3;H0YMR6;H0YLE6;H0YL55;H7BXE3	Q9NWH9;H0YLW7;H0YMW8;H0YNF3;H0YMR6;H0YLE6;H0YL55;H7BXE3	SAFB-like transcription modulator	SLTM
NaN	NaN	NaN	NaN	NaN	NaN	23.0373	22.7979	NaN	3	2	2	2.8	2	2	142.69	0	3.5647	31622000	2	Q9H2G2;Q9H2G2-2	Q9H2G2;Q9H2G2-2	STE20-like serine/threonine-protein kinase	SLK
26.0097	26.2905	26.0167	27.8081	27.8868	27.8434	26.1884	25.94	25.3044	8	8	8	78	78	78	12.349	0	46.341	1310300000	33	Q9GZT3;Q9GZT3-2;A0A087WUN7;H0YJ40;G3V4X6;G3V2S9;H0YJW7;H0YJ07;H0YJU7;H0YJI1	Q9GZT3;Q9GZT3-2;A0A087WUN7;H0YJ40;G3V4X6;G3V2S9;H0YJW7	SRA stem-loop-interacting RNA-binding protein, mitochondrial	SLIRP	+	acrosomal vesicle;cell part;cytoplasmic membrane-bounded vesicle;cytoplasmic part;cytoplasmic vesicle;intracellular membrane-bounded organelle;intracellular organelle;intracellular part;macromolecular complex;membrane-bounded organelle;membrane-bounded vesicle;mitochondrion;nucleus;organelle;perinuclear region of cytoplasm;ribonucleoprotein complex;stored secretory granule;vesicle	FlagUBL3_Flag;FlagUBL3_FlagUBL3CC
NaN	NaN	NaN	24.6776	24.8597	24.7605	NaN	NaN	NaN	5	5	5	6.6	6.6	6.6	102.04	0	6.0918	126400000	9	Q68D06;Q68D06-2;Q7Z7L1;Q08AF3;E9PKT7	Q68D06;Q68D06-2	Schlafen family member 13	SLFN13	+	cell part;intracellular	FlagUBL3_Flag;FlagUBL3_FlagUBL3CC
24.2361	NaN	24.2636	24.4598	24.4895	24.3635	24.0106	23.879	23.7903	6	6	6	22.3	22.3	22.3	37.413	0	12.708	189180000	21	Q15599;Q15599-2;Q15599-3;H3BUQ9;H3BN50;H3BQS0;H3BMF5	Q15599;Q15599-2	Na(+)/H(+) exchange regulatory cofactor NHE-RF2	SLC9A3R2
NaN	NaN	NaN	23.7217	NaN	NaN	NaN	NaN	NaN	2	1	1	7.2	5.8	5.8	56.827	0.00030722	3.244	58183000	4	Q92536;H3BSB6;H3BPV6;H3BUR2;H3BUA4;H3BNF5;E7EPZ8	Q92536;H3BSB6;H3BPV6;H3BUR2;H3BUA4;H3BNF5;E7EPZ8	Y+L amino acid transporter 2	SLC7A6
27.0021	27.1796	27.3277	29.4906	29.4116	29.533	28.3812	27.9555	28.2167	8	8	7	16	16	14.6	55.01	0	36.489	4564800000	40	Q01650;A0A0C4DGL4;Q9UM01;H0YJ95;G3V4Z6	Q01650	Large neutral amino acids transporter small subunit 1	SLC7A5	+	apical plasma membrane;cell part;cytoplasm;cytoplasmic part;cytosol;extracellular membrane-bounded organelle;extracellular organelle;extracellular region part;extracellular vesicular exosome;integral to membrane;integral to plasma membrane;intracellular membrane-bounded organelle;intracellular non-membrane-bounded organelle;intracellular organelle;intracellular organelle part;intracellular part;i…	Flag_FlagUBL3CC;FlagUBL3_FlagUBL3CC;FlagUBL3_Flag
24.1317	NaN	24.5536	26.8757	26.4555	27.0657	24.7748	24.9739	24.6588	6	6	6	14.4	14.4	14.4	55.422	0	64.046	680400000	20	Q9UPY5	Q9UPY5	Cystine/glutamate transporter	SLC7A11	+	cell part;cell surface;cytoplasmic part;cytoskeleton;endoplasmic reticulum;integral to membrane;integral to plasma membrane;intracellular membrane-bounded organelle;intracellular non-membrane-bounded organelle;intracellular organelle;intracellular part;intrinsic to membrane;intrinsic to plasma membrane;membrane;membrane part;membrane-bounded organelle;non-membrane-bounded organelle;organelle;plas…	FlagUBL3_FlagUBL3CC;FlagUBL3_Flag
NaN	NaN	NaN	25.8471	25.2789	25.2573	24.3282	NaN	NaN	4	4	4	7.6	7.6	7.6	67.638	0	8.8941	249500000	8	P30825;Q5JR49	P30825	High affinity cationic amino acid transporter 1	SLC7A1	+	cell part;integral to membrane;integral to plasma membrane;intrinsic to membrane;intrinsic to plasma membrane;membrane;membrane part;plasma membrane;plasma membrane part	FlagUBL3_FlagUBL3CC;FlagUBL3_Flag
NaN	NaN	NaN	23.1005	NaN	NaN	NaN	NaN	NaN	2	2	2	4.1	4.1	4.1	68.641	0.0071561	1.954	29403000	3	Q9Y289	Q9Y289	Sodium-dependent multivitamin transporter	SLC5A6
23.0821	NaN	NaN	NaN	NaN	NaN	NaN	NaN	NaN	1	1	1	1	1	1	136.04	0.0082474	1.7795	46606000	1	Q9Y6M7;Q9Y6M7-8;Q9Y6M7-2;C9JRP1;A0A0A0MST8;E9PFN4;Q9Y6M7-11;Q9Y6M7-14;Q9Y6M7-10;Q9Y6M7-9;Q9Y6M7-6;Q9Y6M7-13;Q9Y6M7-12;Q9Y6M7-7	Q9Y6M7;Q9Y6M7-8;Q9Y6M7-2;C9JRP1;A0A0A0MST8;E9PFN4;Q9Y6M7-11;Q9Y6M7-14;Q9Y6M7-10;Q9Y6M7-9;Q9Y6M7-6;Q9Y6M7-13;Q9Y6M7-12;Q9Y6M7-7	Sodium bicarbonate cotransporter 3;Anion exchange protein	SLC4A7
NaN	NaN	NaN	23.1302	NaN	NaN	NaN	NaN	NaN	2	2	2	2.1	2.1	2.1	137.01	0	3.3491	36724000	3	P04920;P04920-2;P04920-3;C9J459;C9JVC2;C9J722;C9J035;C9J9M9;J3KNG9	P04920;P04920-2;P04920-3;C9J459;C9JVC2;C9J722;C9J035;C9J9M9;J3KNG9	Anion exchange protein 2;Anion exchange protein	SLC4A2
NaN	23.4515	22.8677	23.3231	23.4308	22.9759	25.0266	24.3604	24.4829	6	6	6	11.6	11.6	11.6	88.813	0	10.08	165110000	14	Q9BWU0;A0A087X0M4;H7C256;A0A087WWF4	Q9BWU0;A0A087X0M4	Kanadaptin	SLC4A1AP
22.0429	NaN	NaN	26.0345	25.9998	25.8318	22.955	23.1017	23.3061	4	4	4	11	11	11	54.528	0	4.786	429500000	14	Q8NBI5;E9PS74;Q8NBI5-2;H0YD64	Q8NBI5;E9PS74;Q8NBI5-2;H0YD64	Solute carrier family 43 member 3	SLC43A3	+	cell part;integral to membrane;intrinsic to membrane;membrane part	Flag_FlagUBL3CC;FlagUBL3_FlagUBL3CC;FlagUBL3_Flag
NaN	NaN	NaN	22.1704	NaN	NaN	NaN	NaN	NaN	1	1	1	1.6	1.6	1.6	62.746	0.0076336	1.9188	16787000	3	Q8N370;I3L4J2;I3L4V3;A0A0G2JM15;Q8N370-2;Q8N370-3	Q8N370;I3L4J2;I3L4V3;A0A0G2JM15;Q8N370-2;Q8N370-3	Large neutral amino acids transporter small subunit 4	SLC43A2
NaN	NaN	NaN	22.2458	NaN	NaN	NaN	NaN	NaN	1	1	1	3.6	3.6	3.6	54.766	0.00030148	3.066	22965000	2	Q96GZ6;Q96GZ6-6;Q96GZ6-5;D6RDM3;D6R9S7;D6RHE3;D6RDB0;Q96GZ6-8;Q96GZ6-7;Q96GZ6-9;Q96GZ6-2	Q96GZ6;Q96GZ6-6;Q96GZ6-5;D6RDM3;D6R9S7;D6RHE3;D6RDB0;Q96GZ6-8;Q96GZ6-7;Q96GZ6-9;Q96GZ6-2	Solute carrier family 41 member 3	SLC41A3
29.1208	28.7575	28.952	30.5262	30.6086	30.6794	29.7781	29.5568	29.8248	28	28	28	47.5	47.5	47.5	67.993	0	277.4	11052000000	148	P08195;P08195-3;F5GZS6;J3KPF3;P08195-4;P08195-2;F5H0E2;H0YFS2;F5GZI0;F5H867;H0YFX4;F5GZR9	P08195;P08195-3;F5GZS6;J3KPF3;P08195-4;P08195-2	4F2 cell-surface antigen heavy chain	SLC3A2	+	apical plasma membrane;cell part;cell surface;cytoplasm;cytoplasmic membrane-bounded vesicle;cytoplasmic part;cytoplasmic vesicle;extracellular membrane-bounded organelle;extracellular organelle;extracellular region part;extracellular vesicular exosome;integral to membrane;intracellular membrane-bounded organelle;intracellular organelle;intracellular organelle part;intracellular part;intrinsic to…	Flag_FlagUBL3CC;FlagUBL3_FlagUBL3CC;FlagUBL3_Flag
NaN	19.99	NaN	NaN	NaN	NaN	NaN	NaN	NaN	1	1	1	6.5	6.5	6.5	24.625	0.0073723	1.9258	23770000	3	Q9NUM3-3;Q9NUM3-2;Q9NUM3	Q9NUM3-3;Q9NUM3-2;Q9NUM3	Zinc transporter ZIP9	SLC39A9
24.3433	24.7845	24.2523	27.4273	27.4046	27.2383	24.4588	25.1296	24.6022	2	2	2	8.5	8.5	8.5	50.117	0	95.381	843200000	14	Q92504;A0A087WTX2	Q92504;A0A087WTX2	Zinc transporter SLC39A7	SLC39A7	+	cell part;cytoplasmic part;endoplasmic reticulum;endoplasmic reticulum membrane;endoplasmic reticulum part;Golgi apparatus;integral to membrane;intracellular membrane-bounded organelle;intracellular organelle;intracellular organelle part;intracellular part;intrinsic to membrane;membrane;membrane part;membrane-bounded organelle;nuclear part;nucleoplasm;organelle;organelle membrane;organelle part	FlagUBL3_FlagUBL3CC;FlagUBL3_Flag
NaN	22.3587	NaN	NaN	NaN	NaN	NaN	NaN	NaN	1	1	1	7	7	7	33.6	0	3.3671	61258000	3	Q9BRY0;F5H385	Q9BRY0;F5H385	Zinc transporter ZIP3	SLC39A3
NaN	NaN	NaN	24.0224	23.7826	24.0434	NaN	NaN	NaN	2	2	2	7.1	7.1	7.1	54.212	0	8.3162	84815000	6	Q15043;Q15043-2;Q15043-3;E5RFZ8;E5RGA7;E5RJ40;E5RJG5;E5RIP4;E5RFT1	Q15043;Q15043-2;Q15043-3;E5RFZ8;E5RGA7;E5RJ40;E5RJG5;E5RIP4;E5RFT1	Zinc transporter ZIP14	SLC39A14	+	cell part;cell projection;cytoplasmic part;endoplasmic reticulum;Golgi apparatus;integral to membrane;integral to plasma membrane;intracellular membrane-bounded organelle;intracellular organelle;intracellular part;intrinsic to membrane;intrinsic to plasma membrane;lamellipodium;membrane;membrane part;membrane-bounded organelle;organelle;plasma membrane;plasma membrane part	FlagUBL3_Flag;FlagUBL3_FlagUBL3CC
NaN	NaN	NaN	23.3822	NaN	NaN	NaN	NaN	NaN	1	1	1	4.2	4.2	4.2	56.025	0	10.864	57482000	1	Q96QD8;F8VUY8	Q96QD8;F8VUY8	Sodium-coupled neutral amino acid transporter 2	SLC38A2
NaN	NaN	NaN	NaN	23.8958	NaN	NaN	NaN	NaN	2	2	2	3.9	3.9	3.9	54.047	0.00030057	3.0212	49087000	5	Q9H2H9;F8VX04	Q9H2H9;F8VX04	Sodium-coupled neutral amino acid transporter 1	SLC38A1
NaN	NaN	NaN	21.9281	NaN	NaN	NaN	NaN	NaN	2	2	2	5.1	5.1	5.1	46.36	0	4.0851	16458000	5	O43826;U3KPU7;U3KQS2;O43826-2	O43826;U3KPU7;U3KQS2;O43826-2	Glucose-6-phosphate translocase	SLC37A4
NaN	NaN	NaN	22.6288	NaN	NaN	NaN	NaN	NaN	1	1	1	3.2	3.2	3.2	40.214	0.0005988	2.969	31068000	4	Q8N357	Q8N357	Solute carrier family 35 member F6	SLC35F6
NaN	NaN	NaN	24.1815	24.1254	24.41	NaN	NaN	NaN	2	2	2	9.6	9.6	9.6	41.211	0	3.6545	97554000	3	Q8IXU6;Q8IXU6-3	Q8IXU6;Q8IXU6-3	Solute carrier family 35 member F2	SLC35F2	+	cell part;integral to membrane;intrinsic to membrane;membrane part	FlagUBL3_Flag
NaN	24.88	24.9266	26.9952	26.9807	26.979	25.1811	24.64	24.1678	8	8	8	31.2	31.2	31.2	44.772	0	45.319	703580000	31	Q96K37;H7C1I0;Q96K37-2;A0A0C4DGZ3;C9JK45	Q96K37;H7C1I0;Q96K37-2	Solute carrier family 35 member E1	SLC35E1	+	cell part;cytoplasmic part;endoplasmic reticulum;Golgi apparatus;integral to membrane;intracellular membrane-bounded organelle;intracellular organelle;intracellular part;intrinsic to membrane;membrane part;membrane-bounded organelle;organelle	FlagUBL3_FlagUBL3CC;FlagUBL3_Flag
24.4309	24.5466	24.2776	26.9579	27.1847	26.9008	24.9746	24.6269	25.4608	6	6	6	13.4	13.4	13.4	47.514	0	10.104	726140000	16	Q8TB61;Q8TB61-3;Q8TB61-2;Q8TB61-5;Q8TB61-4	Q8TB61;Q8TB61-3;Q8TB61-2;Q8TB61-5;Q8TB61-4	Adenosine 3-phospho 5-phosphosulfate transporter 1	SLC35B2	+	cell part;cytoplasmic part;Golgi apparatus;Golgi apparatus part;Golgi membrane;integral to membrane;intracellular membrane-bounded organelle;intracellular organelle;intracellular organelle part;intracellular part;intrinsic to membrane;membrane;membrane part;membrane-bounded organelle;organelle;organelle membrane;organelle part	FlagUBL3_FlagUBL3CC;FlagUBL3_Flag
NaN	NaN	NaN	24.3256	24.3612	24.3338	NaN	NaN	NaN	2	2	2	10.9	10.9	10.9	41.307	0	9.3232	101970000	7	P78381;P78381-2;A6NGW4;A6NFI1;B4DE15;P78381-3;P78381-5;P78381-4	P78381;P78381-2;A6NGW4;A6NFI1;B4DE15;P78381-3;P78381-5;P78381-4	UDP-galactose translocator	SLC35A2	+	cell part;cytoplasmic part;endoplasmic reticulum;Golgi apparatus;Golgi apparatus part;Golgi membrane;integral to membrane;intracellular membrane-bounded organelle;intracellular organelle;intracellular organelle part;intracellular part;intrinsic to membrane;membrane;membrane part;membrane-bounded organelle;nucleus;organelle;organelle membrane;organelle part	FlagUBL3CC_Flag;FlagUBL3_Flag;FlagUBL3_FlagUBL3CC
NaN	NaN	NaN	23.1316	23.0806	23.2788	NaN	NaN	NaN	2	2	2	4	4	4	63.514	0	5.224	41740000	5	Q6PML9	Q6PML9	Zinc transporter 9	SLC30A9	+	cell part;cytoskeleton;integral to membrane;intracellular membrane-bounded organelle;intracellular non-membrane-bounded organelle;intracellular organelle;intracellular part;intrinsic to membrane;membrane part;membrane-bounded organelle;non-membrane-bounded organelle;nucleus;organelle
25.5008	24.8986	25.082	26.5878	26.6529	26.8756	25.8589	26.3075	26.5496	4	4	4	14.9	14.9	14.9	41.625	0	26.305	818860000	28	Q8NEW0;H0Y362	Q8NEW0;H0Y362	Zinc transporter 7	SLC30A7	+	cell part;cytoplasm;cytoplasmic membrane-bounded vesicle;cytoplasmic part;cytoplasmic vesicle;extracellular membrane-bounded organelle;extracellular organelle;extracellular region part;extracellular vesicular exosome;Golgi apparatus;integral to membrane;intracellular membrane-bounded organelle;intracellular organelle;intracellular part;intrinsic to membrane;membrane part;membrane-bounded organell…	Flag_FlagUBL3CC;FlagUBL3_FlagUBL3CC
NaN	NaN	NaN	22.8587	NaN	NaN	NaN	NaN	NaN	2	2	2	3	3	3	84.046	0	3.3748	35952000	1	Q8TAD4;Q9BY48;H0Y957	Q8TAD4;Q9BY48;H0Y957	Zinc transporter 5	SLC30A5
NaN	NaN	NaN	25.5908	25.4049	25.5419	NaN	NaN	NaN	6	6	6	16.4	16.4	16.4	55.299	0	21.266	199940000	15	Q9Y6M5	Q9Y6M5	Zinc transporter 1	SLC30A1	+	cell part;cytoplasm;cytoplasmic part;endoplasmic reticulum;Golgi apparatus;integral to membrane;intracellular membrane-bounded organelle;intracellular organelle;intracellular organelle part;intracellular part;intrinsic to membrane;membrane;membrane part;membrane-bounded organelle;nuclear membrane;nuclear part;organelle;organelle membrane;organelle part;plasma membrane;plasma membrane part;T-tubule	FlagUBL3_Flag;FlagUBL3_FlagUBL3CC
28.3935	28.2238	28.435	30.0452	30.167	30.0064	27.9814	27.7736	28.203	10	10	10	20.5	20.5	20.5	54.083	0	189.74	6432100000	71	P11166;A6NL68;A0A0D9SG74;A0A0D9SFK9	P11166	Solute carrier family 2, facilitated glucose transporter member 1	SLC2A1	+	basolateral plasma membrane;blood microparticle;caveola;cell cortex part;cell junction;cell part;cell-cell junction;cortical actin cytoskeleton;cortical cytoskeleton;cytoplasmic membrane-bounded vesicle;cytoplasmic part;cytoplasmic vesicle;cytoskeletal part;cytoskeleton;cytosol;extracellular membrane-bounded organelle;extracellular organelle;extracellular region part;extracellular vesicular exoso…	FlagUBL3_Flag;FlagUBL3_FlagUBL3CC
23.2544	23.1563	23.2509	23.6897	23.8761	23.7363	23.4333	23.5636	23.334	3	3	3	9.6	9.6	9.6	50.219	0	4.5063	117350000	4	Q99808;Q99808-2	Q99808;Q99808-2	Equilibrative nucleoside transporter 1	SLC29A1	+	apical plasma membrane;basolateral plasma membrane;cell part;integral to membrane;integral to plasma membrane;intrinsic to membrane;intrinsic to plasma membrane;membrane;membrane part;plasma membrane;plasma membrane part	FlagUBL3_FlagUBL3CC;FlagUBL3_Flag
25.0466	25.0209	NaN	26.8251	27.0195	26.7971	25.0001	25.0337	25.1388	15	15	14	27.2	27.2	25	72.063	0	41.775	699060000	39	Q6P1M0;Q6P1M0-2	Q6P1M0	Long-chain fatty acid transport protein 4	SLC27A4	+	brush border membrane;cell part;cell projection;cell projection membrane;cell projection part;cytoplasmic part;endoplasmic reticulum membrane;endoplasmic reticulum part;integral to membrane;intracellular organelle part;intracellular part;intrinsic to membrane;membrane;membrane part;microvillus;organelle membrane;organelle part;plasma membrane;plasma membrane part	FlagUBL3_FlagUBL3CC
NaN	NaN	NaN	24.0713	23.9811	24.1201	NaN	NaN	NaN	4	3	3	7.9	5.7	5.7	71.107	0	4.7525	75132000	7	Q6PCB7;Q6PCB7-2;B7Z225	Q6PCB7;Q6PCB7-2	Long-chain fatty acid transport protein 1	SLC27A1	+	cell part;cytoplasmic part;endoplasmic reticulum;integral to membrane;intracellular membrane-bounded organelle;intracellular organelle;intracellular part;intrinsic to membrane;membrane;membrane part;membrane-bounded organelle;organelle;plasma membrane	FlagUBL3_Flag;FlagUBL3_FlagUBL3CC
32.2576	32.3227	32.3679	33.8234	33.7287	33.7867	31.8703	32.0001	32.0281	31	31	9	83.2	83.2	33.2	32.866	0	323.31	84794000000	253	P12236	P12236	ADP/ATP translocase 3;ADP/ATP translocase 3, N-terminally processed	SLC25A6	+	cell part;cytoplasmic part;integral to membrane;intracellular membrane-bounded organelle;intracellular organelle;intracellular organelle part;intracellular part;intrinsic to membrane;macromolecular complex;membrane;membrane part;membrane-bounded organelle;mitochondrial inner membrane;mitochondrial inner membrane presequence translocase complex;mitochondrial membrane;mitochondrial membrane part;mi…	FlagUBL3CC_Flag;FlagUBL3_Flag;FlagUBL3_FlagUBL3CC
NaN	NaN	NaN	21.6686	NaN	NaN	NaN	NaN	NaN	1	1	1	4.7	4.7	4.7	33.721	0.0082709	1.7965	17046000	1	Q3SY17;I3L0B8	Q3SY17;I3L0B8	Solute carrier family 25 member 52	SLC25A52
30.6611	30.6185	30.9167	31.625	31.7518	31.9196	30.3282	30.3029	30.5368	30	13	12	70.1	38.9	33.2	32.852	0	230.84	22915000000	101	P05141;Q9H0C2	P05141	ADP/ATP translocase 2;ADP/ATP translocase 2, N-terminally processed	SLC25A5	+	cell part;cytoplasmic part;cytoskeletal part;extracellular membrane-bounded organelle;extracellular organelle;extracellular region part;extracellular vesicular exosome;integral to membrane;integral to plasma membrane;intracellular membrane-bounded organelle;intracellular non-membrane-bounded organelle;intracellular organelle;intracellular organelle part;intracellular part;intrinsic to membrane;in…	FlagUBL3_Flag;FlagUBL3_FlagUBL3CC
NaN	NaN	NaN	22.4991	NaN	NaN	NaN	NaN	NaN	1	1	1	2.9	2.9	2.9	46.173	0.006937	1.9899	23825000	0	Q96AG3;Q96AG3-3	Q96AG3;Q96AG3-3	Solute carrier family 25 member 46	SLC25A46
26.1316	26.3356	26.054	27.6822	27.9305	27.8815	25.8532	26.1542	26.3824	24	6	6	66.1	17.1	17.1	33.064	0	28.066	1395200000	29	P12235;V9GYG0	P12235;V9GYG0	ADP/ATP translocase 1	SLC25A4	+	cell part;cytoplasmic part;integral to membrane;integral to plasma membrane;intracellular membrane-bounded organelle;intracellular organelle;intracellular organelle part;intracellular part;intrinsic to membrane;intrinsic to plasma membrane;membrane;membrane part;membrane-bounded organelle;mitochondrial inner membrane;mitochondrial membrane;mitochondrial part;mitochondrion;nucleus;organelle;organe…	FlagUBL3_Flag;FlagUBL3_FlagUBL3CC
NaN	NaN	NaN	22.2711	NaN	NaN	NaN	NaN	NaN	1	1	1	4.2	4.2	4.2	34.282	0.0030454	2.2789	24939000	3	Q96CQ1;Q9BSK2;D6RB26;D6RCF5;F6SDC8;Q96CQ1-2;Q96CQ1-3	Q96CQ1;Q9BSK2;D6RB26;D6RCF5;F6SDC8;Q96CQ1-2;Q96CQ1-3	Solute carrier family 25 member 36;Solute carrier family 25 member 33	SLC25A36;SLC25A33
23.7469	NaN	NaN	25.7083	25.669	25.4482	23.3677	23.6337	NaN	6	6	6	26.3	26.3	26.3	35.407	0	14.968	249490000	16	Q9H2D1;E5RGK5;E5RFL3;E5RGT9	Q9H2D1	Mitochondrial folate transporter/carrier	SLC25A32	+	cell part;cytoplasmic part;integral to membrane;intracellular organelle part;intracellular part;intrinsic to membrane;membrane;membrane part;mitochondrial inner membrane;mitochondrial membrane;mitochondrial part;organelle inner membrane;organelle membrane;organelle part	FlagUBL3_Flag;FlagUBL3_FlagUBL3CC
30.7082	30.7647	30.857	32.3629	32.3405	32.2818	29.9877	30.2014	30.1112	22	22	22	65.7	65.7	65.7	39.958	0	181.3	30530000000	180	Q00325-2;Q00325;F8VVM2;F8VWQ0;F8VZL5;F8VWR4;F8VY00;F8VYH5	Q00325-2;Q00325;F8VVM2	Phosphate carrier protein, mitochondrial	SLC25A3	+	cell part;cytoplasmic part;extracellular membrane-bounded organelle;extracellular organelle;extracellular region part;extracellular vesicular exosome;integral to membrane;integral to plasma membrane;intracellular membrane-bounded organelle;intracellular organelle;intracellular organelle part;intracellular part;intrinsic to membrane;intrinsic to plasma membrane;membrane;membrane part;membrane-boun…	FlagUBL3CC_Flag;FlagUBL3_Flag;FlagUBL3_FlagUBL3CC
NaN	NaN	NaN	25.3683	24.9634	NaN	NaN	NaN	NaN	4	4	4	24.1	24.1	24.1	32.062	0	13.537	137360000	6	Q8N8R3;Q8N8R3-3;G3V441;G3V4H8;G3V5F4	Q8N8R3;Q8N8R3-3	Mitochondrial basic amino acids transporter	SLC25A29
27.7062	27.8116	27.7412	29.2273	29.1237	29.1186	27.1185	27.0761	27.3199	19	19	19	40.3	40.3	40.3	53.354	0	117.5	3533100000	83	Q6NUK1;Q6NUK1-2;J3KN42;H3BMI3	Q6NUK1;Q6NUK1-2	Calcium-binding mitochondrial carrier protein SCaMC-1	SLC25A24	+	cell part;cytoplasm;cytoplasmic part;integral to membrane;intracellular membrane-bounded organelle;intracellular organelle;intracellular organelle part;intracellular part;intrinsic to membrane;membrane;membrane part;membrane-bounded organelle;mitochondrial inner membrane;mitochondrial membrane;mitochondrial part;mitochondrion;organelle;organelle inner membrane;organelle membrane;organelle part	FlagUBL3CC_Flag;FlagUBL3_Flag;FlagUBL3_FlagUBL3CC
24.9015	25.2711	24.9228	27.9492	27.6847	28.2643	25.3842	25.3287	25.8399	14	14	14	53.6	53.6	53.6	34.47	0	86.761	1318800000	41	Q9H936;E9PJH7;A0A0D9SFE1;A0A0D9SEI9;K4DIB8;K4DIA8;E9PS95;K4DIB6;K4DIB3;A0A0D9SFA8;K4DIB0;K4DIA2;A0A0D9SG84;E9PI74;E9PQ36;Q9H1K4;E9PJY0;A0A0A6YYN8;K4DIB4	Q9H936;E9PJH7;A0A0D9SFE1;A0A0D9SEI9;K4DIB8;K4DIA8;E9PS95;K4DIB6;K4DIB3	Mitochondrial glutamate carrier 1	SLC25A22	+	cell part;cytoplasmic part;integral to membrane;intracellular membrane-bounded organelle;intracellular organelle;intracellular organelle part;intracellular part;intrinsic to membrane;membrane;membrane part;membrane-bounded organelle;mitochondrial inner membrane;mitochondrial membrane;mitochondrial part;mitochondrion;nuclear part;nucleoplasm;organelle;organelle inner membrane;organelle membrane;or…	FlagUBL3_FlagUBL3CC;FlagUBL3_Flag
NaN	NaN	NaN	22.9006	NaN	23.0864	NaN	NaN	NaN	2	2	2	13.7	13.7	13.7	34.566	0	23.159	29056000	3	O43808;F6RTR7;F2Z2I9;F8WCH6;F8WA85;F8WEC6;B0QYW5;F8WE74	O43808;F6RTR7;F2Z2I9;F8WCH6;F8WA85;F8WEC6;B0QYW5;F8WE74	Peroxisomal membrane protein PMP34	SLC25A17
NaN	NaN	NaN	23.9932	23.8055	23.9476	NaN	NaN	NaN	3	3	3	16.3	16.3	16.3	32.736	0	5.1935	66791000	5	Q9Y619;Q5VZD9	Q9Y619	Mitochondrial ornithine transporter 1	SLC25A15	+	cell part;cytoplasmic part;integral to membrane;intracellular organelle part;intracellular part;intrinsic to membrane;membrane;membrane part;mitochondrial inner membrane;mitochondrial membrane;mitochondrial part;organelle inner membrane;organelle membrane;organelle part	FlagUBL3CC_Flag;FlagUBL3_Flag;FlagUBL3_FlagUBL3CC
27.672	27.7636	27.8731	29.3017	29.2699	29.2024	27.1028	26.9342	26.9942	28	28	22	51	51	43.1	74.175	0	227.58	3596800000	100	Q9UJS0;Q9UJS0-2;R4GN64	Q9UJS0;Q9UJS0-2	Calcium-binding mitochondrial carrier protein Aralar2	SLC25A13	+	cell part;cytoplasmic part;integral to membrane;integral to plasma membrane;intracellular membrane-bounded organelle;intracellular organelle;intracellular organelle part;intracellular part;intrinsic to membrane;intrinsic to plasma membrane;membrane;membrane part;membrane-bounded organelle;mitochondrial inner membrane;mitochondrial membrane;mitochondrial part;mitochondrion;organelle;organelle inne…	FlagUBL3CC_Flag;FlagUBL3_Flag;FlagUBL3_FlagUBL3CC
NaN	NaN	NaN	26.1442	26.3918	25.936	NaN	23.7311	22.8944	16	10	10	26.7	18.9	18.9	74.761	0	20.9	346440000	28	O75746;O75746-2;F8W9J0;H0YFB2;B4DGK6	O75746;O75746-2	Calcium-binding mitochondrial carrier protein Aralar1	SLC25A12	+	cell part;cytoplasmic part;integral to membrane;intracellular membrane-bounded organelle;intracellular organelle;intracellular organelle part;intracellular part;intrinsic to membrane;membrane;membrane part;membrane-bounded organelle;mitochondrial inner membrane;mitochondrial membrane;mitochondrial part;mitochondrion;organelle;organelle inner membrane;organelle membrane;organelle part	FlagUBL3_FlagUBL3CC;FlagUBL3_Flag
27.5699	27.4402	27.7452	29.0474	29.0153	28.9683	26.6963	26.976	27.0821	14	14	14	59.6	59.6	59.6	34.061	0	128.57	3149900000	68	Q02978;I3L1P8;Q02978-2	Q02978;I3L1P8;Q02978-2	Mitochondrial 2-oxoglutarate/malate carrier protein	SLC25A11	+	cell part;cytoplasmic part;integral to membrane;integral to plasma membrane;intracellular membrane-bounded organelle;intracellular organelle;intracellular organelle part;intracellular part;intrinsic to membrane;intrinsic to plasma membrane;membrane;membrane part;membrane-bounded organelle;mitochondrial inner membrane;mitochondrial membrane;mitochondrial part;mitochondrion;nucleus;organelle;organe…	FlagUBL3CC_Flag;FlagUBL3_Flag;FlagUBL3_FlagUBL3CC
21.6707	22.0312	22.4626	25.3927	23.7412	25.6866	22.8618	22.1521	22.357	11	1	1	42.9	3.5	3.5	31.282	0.002587	2.5844	179100000	5	Q9UBX3;Q9UBX3-2;F6RGN5	Q9UBX3;Q9UBX3-2;F6RGN5	Mitochondrial dicarboxylate carrier	SLC25A10	+	cell part;cytoplasmic part;integral to membrane;intracellular membrane-bounded organelle;intracellular organelle;intracellular organelle part;intracellular part;intrinsic to membrane;membrane;membrane part;membrane-bounded organelle;mitochondrial inner membrane;mitochondrial membrane;mitochondrial part;nucleus;organelle;organelle inner membrane;organelle membrane;organelle part	FlagUBL3_FlagUBL3CC;FlagUBL3_Flag
27.0753	26.0511	26.2125	28.6874	28.7421	28.7811	26.7727	26.5461	26.7704	11	11	11	40.5	40.5	40.5	34.012	0	69.512	2451200000	50	P53007;B4DP62	P53007;B4DP62	Tricarboxylate transport protein, mitochondrial	SLC25A1	+	cell part;cytoplasmic part;extracellular membrane-bounded organelle;extracellular organelle;extracellular region part;extracellular vesicular exosome;integral to membrane;intracellular membrane-bounded organelle;intracellular organelle;intracellular organelle part;intracellular part;intrinsic to membrane;membrane;membrane part;membrane-bounded organelle;membrane-bounded vesicle;mitochondrial inne…	FlagUBL3_FlagUBL3CC;FlagUBL3_Flag
NaN	NaN	NaN	24.6122	NaN	NaN	NaN	NaN	NaN	2	2	2	3.7	3.7	3.7	70.392	0.0025714	2.5218	300660000	4	Q08357	Q08357	Sodium-dependent phosphate transporter 2	SLC20A2
NaN	23.7242	NaN	27.4435	27.3386	27.3916	24.6188	23.9145	24.1729	8	8	8	10.2	10.2	10.2	73.699	0	18.945	820630000	19	Q8WUM9;H7BZK4;H7BZY1;H7C227;H7C3Q9	Q8WUM9	Sodium-dependent phosphate transporter 1	SLC20A1	+	cell part;integral to membrane;integral to plasma membrane;intrinsic to membrane;intrinsic to plasma membrane;membrane;membrane part;plasma membrane;plasma membrane part	Flag_FlagUBL3CC;FlagUBL3_FlagUBL3CC;FlagUBL3_Flag
26.4791	26.3308	26.477	28.6431	28.6122	28.4389	25.316	25.368	25.4157	11	11	11	24	24	24	56.598	0	214.72	2033600000	41	Q15758;M0QXM4;Q15758-3;Q15758-2;M0QX44;M0R144	Q15758;M0QXM4;Q15758-3;Q15758-2	Neutral amino acid transporter B(0);Amino acid transporter	SLC1A5	+	cell part;cytoplasmic membrane-bounded vesicle;cytoplasmic part;cytoplasmic vesicle;extracellular membrane-bounded organelle;extracellular organelle;extracellular region part;extracellular vesicular exosome;Golgi apparatus;integral to membrane;integral to plasma membrane;intracellular membrane-bounded organelle;intracellular organelle;intracellular part;intrinsic to membrane;intrinsic to plasma m…	FlagUBL3CC_Flag;FlagUBL3_Flag;FlagUBL3_FlagUBL3CC
27.8661	28.0408	28.1357	30.0393	30.0096	29.8544	28.2718	28.1463	28.2165	12	12	12	23.2	23.2	23.2	49.469	0	33.797	5905200000	65	O15427;J3QQV2;J3QSC3;J3KTI8;J3QQS9;J3KT83;J3QRA0;J3QRP8;J3QLE3;J3KTM6;J3QRU2	O15427;J3QQV2;J3QSC3	Monocarboxylate transporter 4	SLC16A3	+	actin cytoskeleton;cell part;cytoskeleton;integral to membrane;integral to plasma membrane;intracellular non-membrane-bounded organelle;intracellular organelle;intracellular organelle part;intracellular part;intrinsic to membrane;intrinsic to plasma membrane;membrane;membrane part;non-membrane-bounded organelle;nuclear membrane;nuclear part;organelle;organelle membrane;organelle part;plasma membr…	FlagUBL3_FlagUBL3CC;FlagUBL3_Flag
NaN	NaN	NaN	23.2723	NaN	NaN	NaN	NaN	NaN	1	1	1	2.4	2.4	2.4	62.033	0.002805	2.3853	11827000	1	Q8N697	Q8N697	Solute carrier family 15 member 4	SLC15A4
NaN	NaN	NaN	23.3834	23.4248	23.2148	NaN	NaN	NaN	2	2	2	2.4	2.4	2.4	96.109	0	3.7598	44381000	5	Q9BXP2;Q9BXP2-2;Q9BXP2-3;Q9BXP2-4	Q9BXP2;Q9BXP2-2;Q9BXP2-3;Q9BXP2-4	Solute carrier family 12 member 9	SLC12A9	+	cell part;extracellular membrane-bounded organelle;extracellular organelle;extracellular region part;extracellular vesicular exosome;integral to membrane;intrinsic to membrane;membrane;membrane part;membrane-bounded organelle;membrane-bounded vesicle;organelle;plasma membrane;vesicle	FlagUBL3_Flag
NaN	NaN	NaN	26.1657	26.096	26.0333	NaN	NaN	NaN	13	13	12	16.5	16.5	15.2	119.1	0	27.998	309030000	28	Q9Y666;A0A0G2JNW7;H0YB78;Q9Y666-2	Q9Y666;A0A0G2JNW7	Solute carrier family 12 member 7	SLC12A7	+	cell part;integral to membrane;integral to plasma membrane;intrinsic to membrane;intrinsic to plasma membrane;membrane;membrane part;plasma membrane;plasma membrane part	FlagUBL3_Flag;FlagUBL3_FlagUBL3CC
NaN	NaN	NaN	25.0339	23.8987	23.7566	22.9921	22.7528	22.7141	7	7	6	7	7	6	120.65	0	8.2428	119270000	7	Q9UP95;Q9UP95-5;Q9UP95-2;Q9UP95-6;I3L4N6;Q9UP95-3;Q9UP95-7;Q9UHW9;Q9UHW9-2;B3KXX3;Q9UP95-4;Q9UHW9-6;Q9UHW9-5;Q9UHW9-3;Q9UHW9-4;H0YMQ9;H0YKQ8;J3QSF2	Q9UP95;Q9UP95-5;Q9UP95-2;Q9UP95-6;I3L4N6;Q9UP95-3;Q9UP95-7;Q9UHW9;Q9UHW9-2;B3KXX3;Q9UP95-4;Q9UHW9-6;Q9UHW9-5;Q9UHW9-3;Q9UHW9-4	Solute carrier family 12 member 4;Solute carrier family 12 member 6	SLC12A4;SLC12A6	+	basolateral plasma membrane;cell part;cytoplasmic part;integral to membrane;integral to plasma membrane;intracellular organelle part;intracellular part;intrinsic to membrane;intrinsic to plasma membrane;lysosomal membrane;membrane;membrane part;organelle membrane;organelle part;plasma membrane;plasma membrane part;vacuolar membrane;vacuolar part	FlagUBL3_FlagUBL3CC
NaN	NaN	NaN	26.1858	26.0489	26.0994	NaN	NaN	NaN	7	7	7	8.2	8.2	8.2	131.45	0	28.627	317120000	26	P55011;P55011-3;G3XAL9	P55011;P55011-3;G3XAL9	Solute carrier family 12 member 2	SLC12A2	+	apical plasma membrane;basolateral plasma membrane;cell part;extracellular membrane-bounded organelle;extracellular organelle;extracellular region part;extracellular vesicular exosome;integral to membrane;integral to plasma membrane;intrinsic to membrane;intrinsic to plasma membrane;membrane;membrane part;membrane-bounded organelle;membrane-bounded vesicle;organelle;plasma membrane;plasma membran…	FlagUBL3_Flag;FlagUBL3_FlagUBL3CC
23.4457	NaN	23.4712	23.0627	23.2463	23.3251	23.9629	23.5951	23.7279	2	2	2	7.4	7.4	7.4	31.285	0.0074035	1.943	104470000	5	Q14493;H0YAE8;E7EUV9;F8W8D3;H7C4H8;Q14493-2	Q14493;H0YAE8;E7EUV9;F8W8D3;H7C4H8;Q14493-2	Histone RNA hairpin-binding protein	SLBP
29.6923	30.1847	29.6618	29.6609	29.6322	29.5925	30.9613	30.9419	31.0379	31	31	12	59.4	59.4	25.1	62.543	0	323.31	13499000000	169	Q9P270	Q9P270	SLAIN motif-containing protein 2	SLAIN2
27.726	27.4684	27.2426	27.0929	27.3755	27.2761	26.9328	26.8419	26.6595	9	9	8	52.1	52.1	41.7	18.658	0	49.625	1315800000	46	P63208;E5RJR5;E7ERH2;F8W8N3;P63208-2;E5RGM3;E5RHM3;E5RGM4	P63208;E5RJR5;E7ERH2;F8W8N3;P63208-2	S-phase kinase-associated protein 1	SKP1
NaN	NaN	NaN	22.7498	22.7013	NaN	22.9592	23.7454	23.2017	3	3	3	2.7	2.7	2.7	117.8	0.00058445	2.7735	68970000	4	P42285;H0YAC4	P42285	Superkiller viralicidic activity 2-like 2	SKIV2L2
NaN	NaN	NaN	NaN	NaN	NaN	20.8119	NaN	NaN	1	1	1	3.7	3.7	3.7	80.004	0.0030821	2.3762	9157700	1	P12755	P12755	Ski oncogene	SKI
21.8271	NaN	NaN	NaN	NaN	NaN	NaN	NaN	NaN	1	1	1	5.9	5.9	5.9	29.484	0	3.5253	45719000	7	Q96BD8;Q96BD8-2	Q96BD8;Q96BD8-2	Spindle and kinetochore-associated protein 1	SKA1
23.2758	NaN	23.233	22.8288	22.9802	NaN	24.5598	24.0038	23.7364	9	9	9	6.3	6.3	6.3	194.61	0	11.672	121370000	15	O60292	O60292	Signal-induced proliferation-associated 1-like protein 3	SIPA1L3
NaN	NaN	22.2342	22.5344	23.2505	21.6203	26.2774	26.1216	26.5575	22	22	22	18.3	18.3	18.3	200.03	0	39.68	367410000	34	O43166;O43166-2;O43166-3;F5GYF8;H0YJY2;G3V4Z3	O43166;O43166-2;O43166-3;F5GYF8	Signal-induced proliferation-associated 1-like protein 1	SIPA1L1
NaN	NaN	NaN	NaN	21.0252	NaN	NaN	NaN	NaN	1	1	1	1.8	1.8	1.8	144.85	0.0014505	2.6713	4910400	1	J3KPC8;H0Y494	J3KPC8;H0Y494		SIK3
NaN	NaN	NaN	23.1727	23.296	23.462	NaN	NaN	NaN	3	3	3	17	17	17	25.127	0	3.5628	47326000	4	Q99720;Q99720-4;Q99720-3;Q99720-2;Q5T1J1;Q99720-5	Q99720;Q99720-4;Q99720-3;Q99720-2	Sigma non-opioid intracellular receptor 1	SIGMAR1	+	cell junction;cell part;cell projection part;cytoplasmic part;endoplasmic reticulum membrane;endoplasmic reticulum part;envelope;growth cone;integral to membrane;integral to plasma membrane;intracellular organelle part;intracellular part;intrinsic to membrane;intrinsic to plasma membrane;lipid particle;membrane;membrane part;nuclear envelope;nuclear inner membrane;nuclear membrane;nuclear outer m…	FlagUBL3_Flag
28.974	28.9625	28.9339	28.8214	28.7807	28.7365	28.3561	28.5592	28.2943	21	21	20	52.8	52.8	50	55.992	0	150.15	3939000000	117	P34897;P34897-3;P34897-2;H0YIZ0;G3V2Y4;G3V5L0;G3V540;G3V4W5;G3V241;G3V3Y8;G3V4T0;G3V4X0;G3V2W0;G3V2E4;G3V2D2;G3V2Y1;G3V3C6	P34897;P34897-3;P34897-2;H0YIZ0	Serine hydroxymethyltransferase, mitochondrial;Serine hydroxymethyltransferase	SHMT2
24.2043	24.4743	24.5503	24.3321	24.2457	24.2673	23.856	24.1517	24.1262	7	6	6	17.4	14.5	14.5	53.082	0	8.1236	206290000	16	P34896;P34896-2;P34896-4;P34896-3	P34896;P34896-2;P34896-4;P34896-3	Serine hydroxymethyltransferase, cytosolic	SHMT1
NaN	NaN	NaN	24.9347	24.8049	24.6688	NaN	23.6537	NaN	5	5	5	9.2	9.2	9.2	75.69	0	7.6425	145600000	11	Q8NEM2	Q8NEM2	SHC SH2 domain-binding protein 1	SHCBP1	+		FlagUBL3_FlagUBL3CC;FlagUBL3_Flag
NaN	NaN	NaN	22.9295	22.425	22.9273	21.9058	NaN	22.3282	2	2	2	4.5	4.5	4.5	62.821	0	4.2057	44730000	4	P29353;P29353-2;P29353-7;P29353-6;P29353-3;Q5T181;Q5T188;Q5T182;H0Y539;X6R6D0;P29353-5	P29353;P29353-2;P29353-7;P29353-6;P29353-3;Q5T181;Q5T188;Q5T182;H0Y539;X6R6D0;P29353-5	SHC-transforming protein 1	SHC1
NaN	24.9102	NaN	NaN	NaN	NaN	NaN	NaN	NaN	1	1	1	2	2	2	55.042	0.0099237	1.6792	169630000	2	Q15464	Q15464	SH2 domain-containing adapter protein B	SHB
26.6061	26.4154	26.3575	25.5988	25.4894	25.4404	25.9503	26.0245	25.7351	9	9	9	22.9	22.9	22.9	73.125	0	24.391	537580000	34	Q96B97;Q96B97-2;Q5JPT2;Q96B97-3;Q5VSN0	Q96B97;Q96B97-2;Q5JPT2;Q96B97-3	SH3 domain-containing kinase-binding protein 1	SH3KBP1
NaN	NaN	NaN	25.089	25.1048	25.3579	NaN	NaN	NaN	8	7	7	26.3	24.3	24.3	43.973	0	13.849	167590000	11	Q9NR46;B7ZC38;Q9NR46-2;B7ZC39;F8WFB9	Q9NR46;B7ZC38;Q9NR46-2;B7ZC39	Endophilin-B2	SH3GLB2	+	cell part;cytoplasm;intracellular membrane-bounded organelle;intracellular organelle;intracellular organelle part;intracellular part;membrane-bounded organelle;nuclear part;nucleoplasm;nucleus;organelle;organelle part	FlagUBL3_Flag;FlagUBL3_FlagUBL3CC
23.7108	23.9053	23.719	28.5006	28.2235	28.3156	22.0534	NaN	NaN	12	12	11	37.5	37.5	35.3	40.796	0	152.29	1458000000	30	Q9Y371;A0A087WW40;Q9Y371-2;Q9Y371-3	Q9Y371;A0A087WW40;Q9Y371-2;Q9Y371-3	Endophilin-B1	SH3GLB1	+	autophagic vacuole membrane;cell part;cytoplasm;cytoplasmic part;extracellular membrane-bounded organelle;extracellular organelle;extracellular region part;extracellular vesicular exosome;Golgi apparatus part;Golgi membrane;intracellular organelle part;intracellular part;macromolecular complex;membrane;membrane-bounded organelle;membrane-bounded vesicle;midbody;mitochondrial membrane;mitochondria…	FlagUBL3CC_Flag;FlagUBL3_Flag;FlagUBL3_FlagUBL3CC
NaN	NaN	22.2975	NaN	NaN	NaN	NaN	NaN	NaN	1	1	1	3.3	3.3	3.3	41.489	0.00059084	2.8821	34615000	6	Q99961;Q99962;M0QYE0;M0R0I3;Q99961-3	Q99961;Q99962;M0QYE0;M0R0I3;Q99961-3	Endophilin-A2;Endophilin-A1	SH3GL1;SH3GL2
24.2311	NaN	NaN	26.4932	26.7932	26.2812	24.9395	25.2479	24.8823	15	15	15	16.1	16.1	16.1	107.49	0	30.476	570140000	37	Q9P0V3;Q9P0V3-2;C9JWW6;C9JRG1;C9JF25;C9JED2	Q9P0V3;Q9P0V3-2	SH3 domain-binding protein 4	SH3BP4	+	cell part;clathrin-coated vesicle;coated pit;coated vesicle;cytoplasm;cytoplasmic membrane-bounded vesicle;cytoplasmic part;cytoplasmic vesicle;extracellular membrane-bounded organelle;extracellular organelle;extracellular region part;extracellular vesicular exosome;intracellular membrane-bounded organelle;intracellular organelle;intracellular part;membrane part;membrane-bounded organelle;membran…	Flag_FlagUBL3CC;FlagUBL3_FlagUBL3CC
NaN	NaN	NaN	26.1456	26.334	26.2907	NaN	NaN	NaN	7	7	7	23.3	23.3	23.3	34.063	0	14.853	343660000	15	O43765;K7EMD6	O43765;K7EMD6	Small glutamine-rich tetratricopeptide repeat-containing protein alpha	SGTA	+	cell part;cytoplasm;intracellular part	FlagUBL3_Flag;FlagUBL3_FlagUBL3CC
NaN	24.3896	23.8425	25.6528	25.9632	25.4167	24.2479	23.8961	23.8052	6	6	6	18.1	18.1	18.1	49.107	0	10.447	315690000	18	Q9BX95	Q9BX95	Sphingosine-1-phosphate phosphatase 1	SGPP1	+	cell part;cytoplasmic part;endoplasmic reticulum membrane;endoplasmic reticulum part;integral to membrane;intracellular organelle part;intracellular part;intrinsic to membrane;membrane;membrane part;organelle membrane;organelle part	FlagUBL3_FlagUBL3CC;FlagUBL3_Flag
25.9623	25.9473	25.7184	27.6674	27.7739	27.694	25.9367	26.3954	26.1047	12	12	12	25.2	25.2	25.2	63.523	0	40.087	1366200000	28	O95470;H0Y3V8;H7BXL7	O95470	Sphingosine-1-phosphate lyase 1	SGPL1	+	cell part;cytoplasmic part;endoplasmic reticulum;endoplasmic reticulum membrane;endoplasmic reticulum part;integral to endoplasmic reticulum membrane;integral to membrane;integral to organelle membrane;intracellular membrane-bounded organelle;intracellular organelle;intracellular organelle part;intracellular part;intrinsic to endoplasmic reticulum membrane;intrinsic to membrane;intrinsic to organ…	FlagUBL3_FlagUBL3CC;FlagUBL3_Flag
NaN	NaN	NaN	NaN	NaN	NaN	24.3977	24.5832	NaN	3	3	3	2.8	2.8	2.8	149.62	0.0014531	2.6883	146250000	5	Q86YV5	Q86YV5	Tyrosine-protein kinase SgK223	SGK223
NaN	NaN	NaN	22.3583	NaN	NaN	NaN	NaN	NaN	1	1	1	3.6	3.6	3.6	37.998	0.00030321	3.1138	22476000	4	Q6P4A7;Q6P4A7-2	Q6P4A7;Q6P4A7-2	Sideroflexin-4	SFXN4
25.2465	25.1481	25.732	27.7021	27.6513	27.7797	25.4209	25.7773	25.4359	13	13	13	43.9	43.9	43.9	35.503	0	34.484	1187500000	44	A0A0A0MS41;Q9BWM7;S4R3N9	A0A0A0MS41;Q9BWM7;S4R3N9	Sideroflexin;Sideroflexin-3	SFXN3	+	cell part;cytoplasmic part;integral to membrane;intracellular membrane-bounded organelle;intracellular organelle;intracellular organelle part;intracellular part;intrinsic to membrane;membrane;membrane part;membrane-bounded organelle;mitochondrial membrane;mitochondrial part;mitochondrion;organelle;organelle membrane;organelle part	FlagUBL3_FlagUBL3CC;FlagUBL3_Flag
NaN	NaN	NaN	NaN	23.36	23.3949	NaN	NaN	NaN	2	2	2	6.5	6.5	6.5	36.231	0	3.3864	41218000	4	Q96NB2;R4GMW0;A0A0C4DGR6	Q96NB2;R4GMW0;A0A0C4DGR6	Sideroflexin-2	SFXN2
26.1829	26.2464	26.4761	27.8797	27.9808	27.7999	25.7009	26.0216	25.8243	14	14	14	53.1	53.1	53.1	35.619	0	32.056	1391100000	45	Q9H9B4;D6RFI0;S4R2X2;D6RDG7;D6RAE9;H0Y9J5	Q9H9B4;D6RFI0;S4R2X2;D6RDG7	Sideroflexin-1	SFXN1	+	cell part;cytoplasmic part;integral to membrane;intracellular membrane-bounded organelle;intracellular organelle;intracellular organelle part;intracellular part;intrinsic to membrane;membrane;membrane part;membrane-bounded organelle;mitochondrial inner membrane;mitochondrial membrane;mitochondrial part;mitochondrion;organelle;organelle inner membrane;organelle membrane;organelle part	FlagUBL3CC_Flag;FlagUBL3_Flag;FlagUBL3_FlagUBL3CC
NaN	NaN	NaN	23.0692	NaN	NaN	NaN	NaN	NaN	1	1	1	17	17	17	17.804	0	4.3919	33390000	4	Q8WV19	Q8WV19	Vesicle transport protein SFT2A	SFT2D1
27.0148	27.2907	27.1043	26.4706	26.6119	26.619	28.282	28.2542	28.2778	21	21	21	24.6	24.6	24.6	104.82	0	41.462	1991800000	71	Q12872;Q12872-2;F5H1A5;H0YFR9	Q12872;Q12872-2	Splicing factor, suppressor of white-apricot homolog	SFSWAP
30.7194	30.6704	30.7384	29.5355	29.4741	29.5126	30.0825	30.3515	30.0979	21	21	20	36.9	36.9	35.8	76.149	0	208.06	9891500000	137	P23246;P23246-2;H0Y9K7	P23246;P23246-2	Splicing factor, proline- and glutamine-rich	SFPQ
27.2133	27.0692	26.9731	27.0468	27.0119	26.9514	27.796	27.4743	27.6732	7	4	4	24.2	14.1	14.1	27.774	0	6.3358	1667000000	18	P31947;P31947-2	P31947;P31947-2	14-3-3 protein sigma	SFN
26.4267	26.8822	26.4455	26.8868	26.7939	26.6444	27.7119	27.8027	27.9855	8	8	8	61.6	61.6	61.6	14.585	0	24.642	1610300000	36	Q9Y3B4	Q9Y3B4	Splicing factor 3B subunit 6	SF3B6
26.0747	26.9528	25.8715	26.4678	26.22	26.2506	28.1542	28.2925	28.1212	8	8	8	96.5	96.5	96.5	10.135	0	49.496	1737500000	44	Q9BWJ5	Q9BWJ5	Splicing factor 3B subunit 5	SF3B5
28.4452	28.0585	27.7159	27.7987	27.5787	27.4333	28.8802	28.6909	28.6241	8	8	8	28.1	28.1	28.1	44.385	0	200.36	2895300000	38	Q15427;Q5SZ64	Q15427;Q5SZ64	Splicing factor 3B subunit 4	SF3B4
29.9168	30.2357	29.7457	29.9821	29.9153	29.8629	31.241	31.2847	31.4279	50	50	50	48.5	48.5	48.5	135.58	0	323.31	17059000000	302	Q15393;Q15393-3;Q15393-2;I3L4G7;J3QL37;H3BMB0;J3QRB2;J3QKV4	Q15393	Splicing factor 3B subunit 3	SF3B3
29.4704	29.7337	29.4595	29.304	29.2103	29.134	30.6862	30.6757	30.6877	39	39	39	50.3	50.3	50.3	100.23	0	219.76	11190000000	185	Q13435;A0A087WZZ5;E9PPJ0;E9PJ04;H0YCG1;E9PJT3;H0YEX5;E9PIL8	Q13435;A0A087WZZ5;E9PPJ0	Splicing factor 3B subunit 2	SF3B2
30.0532	30.4944	29.9761	30.1157	29.9975	30.044	31.6905	31.5647	31.5312	63	63	63	61.7	61.7	61.7	145.83	0	323.31	19500000000	394	O75533;H7C341;B4DGZ4;O75533-2;F8WC19	O75533	Splicing factor 3B subunit 1	SF3B1
27.5897	27.6608	27.5867	27.2692	27.3342	27.3151	28.3766	28.3517	28.5224	19	19	19	40.1	40.1	40.1	58.848	0	116.71	2451800000	94	Q12874	Q12874	Splicing factor 3A subunit 3	SF3A3
25.0362	24.6876	24.9137	24.2292	23.9666	24.007	25.1238	25.2663	25.5185	5	5	5	14.9	14.9	14.9	49.255	0	11.533	345610000	17	Q15428;K7EMT0	Q15428;K7EMT0	Splicing factor 3A subunit 2	SF3A2
28.2115	28.2238	27.9441	27.7735	27.6242	27.6258	28.9135	28.9314	28.8191	27	27	27	42.7	42.7	42.7	88.885	0	77.943	3313200000	81	Q15459;Q15459-2;H7C1L2;F8WB66;F8WC79	Q15459;Q15459-2	Splicing factor 3A subunit 1	SF3A1
NaN	NaN	NaN	NaN	20.7341	NaN	NaN	NaN	NaN	10	1	1	22.1	1.9	1.9	71.751	0.004113	2.1998	13228000	3	Q15637-5;Q15637-7;C9J792	Q15637-5;Q15637-7	Splicing factor 1	SF1
27.9365	28.1556	27.95	27.1626	27.0726	27.2071	27.863	27.8963	27.7321	12	12	2	28.7	28.7	2.6	61.888	0	62.763	1884900000	62	Q15637-6;Q15637;Q15637-4;Q15637-2;Q15637-3;F8WEV5	Q15637-6;Q15637;Q15637-4;Q15637-2;Q15637-3	Splicing factor 1	SF1
NaN	NaN	NaN	NaN	22.6109	22.4074	NaN	NaN	NaN	3	3	3	1.2	1.2	1.2	302.88	0	3.5274	32921000	5	Q7Z333;Q7Z333-3;Q7Z333-4	Q7Z333;Q7Z333-3;Q7Z333-4	Probable helicase senataxin	SETX
28.1441	28.3074	28.1929	29.1788	29.2955	29.2119	28.9515	29.1819	29.161	9	9	9	37.9	37.9	37.9	33.488	0	265.16	5206400000	45	Q01105;Q01105-2;A0A0C4DFV9;Q01105-3;Q01105-4;P0DME0;A0A087X027	Q01105;Q01105-2;A0A0C4DFV9;Q01105-3;Q01105-4;P0DME0;A0A087X027	Protein SET;Protein SETSIP	SET;SETSIP	+	cell part;cytoplasm;cytoplasmic part;cytosol;endoplasmic reticulum;intracellular membrane-bounded organelle;intracellular organelle;intracellular organelle part;intracellular part;macromolecular complex;membrane-bounded organelle;nuclear part;nucleoplasm;nucleus;organelle;organelle part;perinuclear region of cytoplasm;protein complex	Flag_FlagUBL3CC;FlagUBL3_FlagUBL3CC
NaN	NaN	NaN	22.6044	22.6126	22.0893	NaN	NaN	NaN	4	4	4	13.5	13.5	13.5	54.493	0	4.0574	31098000	5	P58004	P58004	Sestrin-2	SESN2
29.0478	29.0825	28.9814	29.8494	29.9617	29.9242	28.1204	28.2727	28.2641	18	18	18	53.1	53.1	53.1	46.44	0	243.14	6174700000	131	P50454;E9PPV6;E9PR70;E9PKH2;E9PK86;E9PMI5;E9PNX1;E9PJH8;E9PIG2;E9PRS3;E9PQ34;H0YEP8;E9PLA6	P50454;E9PPV6;E9PR70;E9PKH2;E9PK86;E9PMI5	Serpin H1	SERPINH1	+	cell part;cytoplasmic part;endoplasmic reticulum;endoplasmic reticulum lumen;endoplasmic reticulum part;endoplasmic reticulum-Golgi intermediate compartment;extracellular membrane-bounded organelle;extracellular organelle;extracellular region part;extracellular space;extracellular vesicular exosome;intracellular membrane-bounded organelle;intracellular organelle;intracellular organelle lumen;intr…	FlagUBL3CC_Flag;FlagUBL3_Flag;FlagUBL3_FlagUBL3CC
25.4136	24.8621	25.5784	24.3487	24.3551	25.2476	25.5917	25.7808	25.8489	8	8	8	27.6	27.6	27.6	45.059	0	18.158	416770000	15	P05121;P05121-2	P05121;P05121-2	Plasminogen activator inhibitor 1	SERPINE1
26.1096	25.8581	25.9923	26.2714	26.3041	26.327	24.9785	24.8418	24.8009	9	9	8	23.1	23.1	20.5	42.403	0	14.312	567060000	21	P50453;P50452;O75830;H7BXK7;C9J7N5;A0A0C4DGW9;P50452-2	P50453	Serpin B9	SERPINB9	+	cell part;cytoplasm;cytoplasmic part;cytosol;extracellular membrane-bounded organelle;extracellular organelle;extracellular region part;extracellular space;extracellular vesicular exosome;intracellular;intracellular membrane-bounded organelle;intracellular organelle;intracellular part;membrane;membrane-bounded organelle;membrane-bounded vesicle;nucleus;organelle;vesicle	FlagUBL3CC_Flag;FlagUBL3_Flag;FlagUBL3_FlagUBL3CC
NaN	NaN	NaN	22.3772	NaN	NaN	21.9211	NaN	NaN	2	2	2	6.6	6.6	6.6	42.621	0.00058377	2.7617	38484000	5	P35237;A0A024QZX5;A0A087X1N8	P35237;A0A024QZX5;A0A087X1N8	Serpin B6	SERPINB6
25.1535	25.2545	24.9191	24.3875	24.2763	24.4242	23.6333	23.8158	24.3983	5	4	4	14.5	11.9	11.9	42.741	0	8.2653	187080000	15	P30740;P30740-2	P30740;P30740-2	Leukocyte elastase inhibitor	SERPINB1
NaN	NaN	NaN	24.4742	24.5507	24.5505	22.9847	NaN	22.8325	2	2	2	6.6	6.6	6.6	50.494	0	27.547	125870000	11	Q9NRX5	Q9NRX5	Serine incorporator 1	SERINC1	+	cell part;cytoplasmic part;endoplasmic reticulum membrane;endoplasmic reticulum part;extracellular membrane-bounded organelle;extracellular organelle;extracellular region part;extracellular vesicular exosome;integral to membrane;intracellular organelle part;intracellular part;intrinsic to membrane;membrane;membrane part;membrane-bounded organelle;membrane-bounded vesicle;organelle;organelle membr…	FlagUBL3_FlagUBL3CC;FlagUBL3_Flag
29.7127	29.7808	29.7427	29.1989	29.1225	29.0806	29.8509	29.9773	29.9168	19	19	19	53.4	53.4	53.4	44.965	0	89.215	7624300000	140	Q8NC51;Q8NC51-3;Q8NC51-2;Q8NC51-4	Q8NC51;Q8NC51-3;Q8NC51-2;Q8NC51-4	Plasminogen activator inhibitor 1 RNA-binding protein	SERBP1
21.1789	NaN	NaN	NaN	NaN	NaN	NaN	NaN	NaN	1	1	1	3.8	3.8	3.8	42.91	0.0080373	1.8203	28693000	2	P49903;P49903-4;P49903-3	P49903;P49903-4;P49903-3	Selenide, water dikinase 1	SEPHS1
NaN	NaN	NaN	NaN	23.0444	22.9361	NaN	22.28	22.4338	3	3	3	5.9	5.9	5.9	73.48	0	3.8861	54606000	5	Q9P0U3;Q9P0U3-2	Q9P0U3;Q9P0U3-2	Sentrin-specific protease 1	SENP1
26.7617	NaN	NaN	25.3145	25.6325	25.0733	25.9877	26.2703	26.0236	5	5	5	11.3	11.3	11.3	74.823	0	7.0908	506380000	14	O75326;O75326-2;F5GYX3;H3BMF9	O75326;O75326-2;F5GYX3	Semaphorin-7A	SEMA7A
23.9693	23.7469	NaN	23.7899	24.0537	23.8433	23.9038	23.783	NaN	2	2	2	27.7	27.7	27.7	10.645	0	4.7961	131570000	6	Q9Y6D0;F6XHT0;F8WAX7	Q9Y6D0;F6XHT0;F8WAX7	Selenoprotein K	SELK
NaN	NaN	NaN	26.523	26.3287	26.3497	25.4577	25.0604	25.0194	11	11	11	22.2	22.2	22.2	88.754	0	33.928	529000000	24	Q9UBV2;Q9UBV2-2;G3V3B3	Q9UBV2	Protein sel-1 homolog 1	SEL1L	+	cell part;cytoplasmic part;cytoplasmic ubiquitin ligase complex;endoplasmic reticulum membrane;endoplasmic reticulum part;ER ubiquitin ligase complex;Hrd1p ubiquitin ligase complex;integral to membrane;intracellular organelle part;intracellular part;intrinsic to membrane;macromolecular complex;membrane;membrane part;organelle membrane;organelle part;protein complex;ubiquitin ligase complex	Flag_FlagUBL3CC;FlagUBL3_FlagUBL3CC;FlagUBL3_Flag
24.9017	24.7045	25.0748	25.4346	25.5843	25.678	25.1733	25.3785	25.0471	7	7	7	25.2	25.2	25.2	46.578	0	45.502	428320000	32	Q96EE3-1;Q96EE3;K7ELV2;K7EP88;K7ENI5;K7EPZ5	Q96EE3-1;Q96EE3;K7ELV2;K7EP88	Nucleoporin SEH1	SEH1L	+	cell part;chromosomal part;condensed chromosome kinetochore;cytoplasmic part;cytosol;envelope;intracellular non-membrane-bounded organelle;intracellular organelle;intracellular organelle part;intracellular part;kinetochore;macromolecular complex;membrane part;non-membrane-bounded organelle;nuclear envelope;nuclear part;Nup107-160 complex;organelle;organelle envelope;organelle part;protein complex	FlagUBL3_FlagUBL3CC
22.0105	NaN	NaN	NaN	NaN	NaN	NaN	NaN	NaN	2	2	2	3.8	3.8	3.8	87.996	0.00030779	3.2569	15130000	6	Q9UGP8	Q9UGP8	Translocation protein SEC63 homolog	SEC63
NaN	NaN	NaN	25.2301	25.8918	25.8455	NaN	24.6436	23.9066	5	5	5	10	10	10	45.861	0	7.5215	307800000	11	Q99442;F8WF48;F8WCJ7	Q99442;F8WF48;F8WCJ7	Translocation protein SEC62	SEC62	+	aggresome;cell part;cytoplasmic part;cytoskeleton;cytosol;endoplasmic reticulum;endoplasmic reticulum membrane;endoplasmic reticulum part;inclusion body;integral to membrane;intermediate filament cytoskeleton;intracellular membrane-bounded organelle;intracellular non-membrane-bounded organelle;intracellular organelle;intracellular organelle part;intracellular part;intrinsic to membrane;membrane;m…	FlagUBL3_FlagUBL3CC
23.8408	23.9018	NaN	24.6457	25.4836	25.4664	NaN	NaN	NaN	2	2	2	36.8	36.8	36.8	7.7412	0	7.1289	581840000	30	P60059	P60059	Protein transport protein Sec61 subunit gamma	SEC61G	+	cell part;cytoplasmic part;cytosol;endoplasmic reticulum membrane;endoplasmic reticulum part;integral to membrane;intracellular organelle part;intracellular part;intrinsic to membrane;membrane;membrane part;organelle membrane;organelle part	FlagUBL3CC_Flag;FlagUBL3_Flag;FlagUBL3_FlagUBL3CC
27.6647	27.5564	27.9221	27.5107	27.5301	27.78	27.0961	26.871	27.3595	3	3	3	37.5	37.5	37.5	9.9743	0	7.0413	1724200000	20	P60468;S4R3B5	P60468	Protein transport protein Sec61 subunit beta	SEC61B
27.2877	27.1636	27.324	29.2762	29.2149	29.2534	26.9179	27.0534	26.8086	14	14	14	35.3	35.3	35.3	52.264	0	121.72	3596700000	66	P61619;B4DR61;P61619-3;Q9H9S3;Q9H9S3-3;F8W776;Q8TC24;Q9H9S3-2;H7C1Q9;C9JXC6;H7C069;A6NK38;F2Z2C7;A6NIF9;C9JJV4	P61619;B4DR61;P61619-3	Protein transport protein Sec61 subunit alpha isoform 1	SEC61A1	+	cell part;cytoplasmic part;cytosol;endoplasmic reticulum;endoplasmic reticulum part;integral to endoplasmic reticulum membrane;integral to membrane;integral to organelle membrane;intracellular membrane-bounded organelle;intracellular organelle;intracellular organelle part;intracellular part;intrinsic to endoplasmic reticulum membrane;intrinsic to membrane;intrinsic to organelle membrane;membrane;…	FlagUBL3CC_Flag;FlagUBL3_Flag;FlagUBL3_FlagUBL3CC
NaN	NaN	NaN	24.5722	24.3403	24.4741	NaN	NaN	NaN	6	6	6	7	7	7	133.01	0	8.4059	109560000	10	O94979;O94979-9;D6REX3;O94979-6;O94979-3;O94979-10;O94979-4;O94979-2;O94979-8;D6RHZ5;H7BXG7;O94979-5;O94979-7;H0YAB3;H0Y8V7;D6RE64;D6RCQ9;H0Y9T9;H0Y9K1;H0Y8W8	O94979;O94979-9;D6REX3;O94979-6;O94979-3;O94979-10;O94979-4;O94979-2;O94979-8;D6RHZ5;H7BXG7;O94979-5;O94979-7;H0YAB3	Protein transport protein Sec31A	SEC31A	+	cell part;coated vesicle;coated vesicle membrane;COPII vesicle coat;cytoplasm;cytoplasmic membrane-bounded vesicle;cytoplasmic part;cytoplasmic vesicle;cytoplasmic vesicle membrane;cytoplasmic vesicle part;cytosol;endoplasmic reticulum;endoplasmic reticulum exit site;endoplasmic reticulum membrane;endoplasmic reticulum part;ER to Golgi transport vesicle;ER to Golgi transport vesicle membrane;Golg…	FlagUBL3_Flag;FlagUBL3_FlagUBL3CC
23.8176	23.5942	23.72	24.0671	24.1826	24.2389	24.2292	23.6086	23.652	5	5	5	6.9	6.9	6.9	118.32	0	11.485	153520000	18	P53992;G5EA31;P53992-2	P53992;G5EA31	Protein transport protein Sec24C	SEC24C
NaN	NaN	NaN	23.088	NaN	23.3283	NaN	NaN	23.2873	5	3	3	8.2	5.3	5.3	86.478	0	4.4097	88856000	3	Q15437;Q5QPE2;Q5QPE1	Q15437;Q5QPE2	Protein transport protein Sec23B	SEC23B
24.8221	NaN	NaN	24.6461	24.7684	24.8008	24.8985	24.6167	24.8833	7	7	5	12.2	12.2	9.3	86.16	0	17.057	256910000	15	Q15436;F5H365;Q15436-2;G3V4V1;G3V1W4;G3V3G5;G3V2R6;G3V5K1;G3V5X8;G3V4Q2	Q15436;F5H365;Q15436-2	Protein transport protein Sec23A	SEC23A
25.8692	25.6749	26.0406	26.599	26.652	26.6959	25.3971	25.2867	25.2662	9	9	9	47.9	47.9	47.9	24.593	0	24.466	731400000	30	O75396;A0A087X1A9	O75396	Vesicle-trafficking protein SEC22b	SEC22B	+	cell part;cytoplasmic membrane-bounded vesicle;cytoplasmic part;cytoplasmic vesicle;endoplasmic reticulum membrane;endoplasmic reticulum part;endoplasmic reticulum-Golgi intermediate compartment;endoplasmic reticulum-Golgi intermediate compartment membrane;Golgi apparatus part;Golgi membrane;integral to membrane;intracellular membrane-bounded organelle;intracellular organelle;intracellular organe…	FlagUBL3CC_Flag;FlagUBL3_Flag;FlagUBL3_FlagUBL3CC
NaN	NaN	NaN	22.3688	NaN	NaN	NaN	NaN	NaN	1	1	1	6.2	6.2	6.2	34.947	0.0033094	2.2538	26834000	2	Q96IW7;C9JDJ8;C9JRY4;C9JNZ0	Q96IW7;C9JDJ8;C9JRY4;C9JNZ0	Vesicle-trafficking protein SEC22a	SEC22A
26.3496	26.2064	26.311	26.3685	26.3193	26.2697	27.1964	26.8577	26.9556	23	23	23	14.7	14.7	14.7	251.89	0	36.936	1002400000	66	J3KNL6;F1T0I1;O15027;O15027-5;O15027-2;O15027-4;O15027-3;X6RGP5;A0A0C4DH09;Q8N9G1	J3KNL6;F1T0I1;O15027;O15027-5;O15027-2;O15027-4;O15027-3;X6RGP5	Protein transport protein Sec16A	SEC16A
NaN	NaN	NaN	23.4107	23.5527	23.3868	NaN	NaN	NaN	3	3	3	5.6	5.6	5.6	81.249	0	5.7326	48279000	6	Q92503;Q92503-3;Q92503-2;K7EJ08;K7EIJ7;K7ELM0	Q92503;Q92503-3;Q92503-2;K7EJ08	SEC14-like protein 1	SEC14L1	+	cell part;cytoplasmic part;Golgi apparatus;integral to membrane;intracellular membrane-bounded organelle;intracellular organelle;intracellular part;intrinsic to membrane;membrane;membrane part;membrane-bounded organelle;organelle	FlagUBL3CC_Flag;FlagUBL3_Flag;FlagUBL3_FlagUBL3CC
25.4238	25.5004	25.1881	25.9566	26.2206	26.1022	25.4602	25.8162	25.7696	5	5	5	23.9	23.9	23.9	35.54	0	30.029	610540000	23	P55735;A0A0C4DFR6;P55735-2;P55735-3;A8MXL6;E7ERC8	P55735;A0A0C4DFR6;P55735-2;P55735-3;A8MXL6	Protein SEC13 homolog	SEC13	+	cell part;coated vesicle membrane;cytoplasmic part;cytoplasmic vesicle membrane;cytoplasmic vesicle part;cytosol;endoplasmic reticulum membrane;endoplasmic reticulum part;envelope;ER to Golgi transport vesicle membrane;extracellular membrane-bounded organelle;extracellular organelle;extracellular region part;extracellular vesicular exosome;Golgi apparatus part;Golgi membrane;intracellular organel…	FlagUBL3_FlagUBL3CC
24.2175	24.0992	23.8961	23.7953	NaN	23.875	NaN	NaN	NaN	3	3	3	16.2	16.2	16.2	20.625	0	4.0353	91117000	10	P67812;H0YNG3;P67812-4;P67812-3;H0YNX5;H0YNA5;P67812-2;H0YKT4	P67812;H0YNG3;P67812-4;P67812-3;H0YNX5;H0YNA5;P67812-2	Signal peptidase complex catalytic subunit SEC11A;Signal peptidase complex catalytic subunit SEC11;Signal peptidase I	SEC11A
NaN	NaN	NaN	24.9885	25.3447	25.2472	NaN	NaN	NaN	5	5	5	23.4	23.4	23.4	34.674	0	11.366	167600000	13	Q96GA7;F8VYZ3;H0YID3;H0YIA2	Q96GA7;F8VYZ3	Serine dehydratase-like	SDSL	+	cell part;cytoplasm;cytoplasmic part;extracellular membrane-bounded organelle;extracellular organelle;extracellular region part;extracellular vesicular exosome;intracellular membrane-bounded organelle;intracellular organelle;intracellular part;membrane-bounded organelle;membrane-bounded vesicle;mitochondrion;organelle;vesicle	FlagUBL3_Flag;FlagUBL3_FlagUBL3CC
24.7768	25.8036	25.7162	25.5316	25.6134	25.6154	28.1664	27.5333	27.5552	11	11	11	25.9	25.9	25.9	47.173	0	164.06	1325900000	31	O95810	O95810	Serum deprivation-response protein	SDPR
NaN	NaN	NaN	NaN	NaN	25.4388	NaN	NaN	NaN	3	3	3	12.9	12.9	12.9	31.629	0	6.2162	172040000	5	P21912;A0A087WXX8;A0A087WWT1	P21912;A0A087WXX8;A0A087WWT1	Succinate dehydrogenase [ubiquinone] iron-sulfur subunit, mitochondrial	SDHB
26.9877	27.0834	27.0321	27.7414	27.5589	27.5774	26.8305	26.6678	26.7819	14	14	14	29.5	29.5	29.5	72.691	0	304.1	1438900000	65	P31040;P31040-2;D6RFM5;A0A087X1I3;P31040-3;H0Y8X1	P31040;P31040-2;D6RFM5;A0A087X1I3;P31040-3	Succinate dehydrogenase [ubiquinone] flavoprotein subunit, mitochondrial	SDHA	+	cell part;cytoplasmic part;fumarate reductase complex;intracellular membrane-bounded organelle;intracellular organelle;intracellular organelle part;intracellular part;macromolecular complex;membrane;membrane part;membrane-bounded organelle;mitochondrial inner membrane;mitochondrial membrane;mitochondrial membrane part;mitochondrial part;mitochondrial respiratory chain complex II;mitochondrion;org…	FlagUBL3CC_Flag;FlagUBL3_Flag;FlagUBL3_FlagUBL3CC
24.84	NaN	24.9698	25.1655	25.0296	25.019	NaN	24.6486	24.8504	7	7	7	22.4	22.4	22.4	41.806	0	12.059	281420000	13	Q9BRK5;Q9BRK5-6;H0Y3T6;G3V1E2;Q9BRK5-4;Q9BRK5-3;Q9BRK5-2;Q9BRK5-5	Q9BRK5;Q9BRK5-6;H0Y3T6;G3V1E2;Q9BRK5-4;Q9BRK5-3;Q9BRK5-2	45 kDa calcium-binding protein	SDF4	+	bleb;cell part;cell projection;cytoplasm;cytoplasmic part;endosome;extracellular membrane-bounded organelle;extracellular organelle;extracellular region part;extracellular vesicular exosome;Golgi apparatus;Golgi apparatus part;Golgi lumen;intracellular membrane-bounded organelle;intracellular organelle;intracellular organelle lumen;intracellular organelle part;intracellular part;late endosome;mem…
NaN	NaN	NaN	23.6569	NaN	23.7651	NaN	NaN	NaN	2	2	2	18.5	18.5	18.5	23.026	0	4.6981	45405000	2	Q99470;K7ELI9	Q99470;K7ELI9	Stromal cell-derived factor 2	SDF2
25.608	25.4902	25.1185	27.4988	27.9411	27.3487	25.078	25.4941	25.6194	10	10	1	56.4	56.4	6	32.444	0	128.35	1143300000	38	O00560;O00560-3;B4DHN5;E9PBU7	O00560;O00560-3;B4DHN5;E9PBU7	Syntenin-1	SDCBP	+	adherens junction;anchoring junction;blood microparticle;cell junction;cell part;cell-substrate adherens junction;cell-substrate junction;cytoplasm;cytoplasmic membrane-bounded vesicle;cytoplasmic part;cytoplasmic vesicle;cytoskeleton;cytosol;endoplasmic reticulum membrane;endoplasmic reticulum part;extracellular membrane-bounded organelle;extracellular organelle;extracellular region part;extrace…	FlagUBL3_Flag;FlagUBL3_FlagUBL3CC
NaN	NaN	NaN	23.3727	23.6477	23.9183	NaN	NaN	NaN	10	1	1	56.2	5.7	5.7	32.316	0	4.8473	63955000	4	O00560-2;G5EA09	O00560-2;G5EA09	Syntenin-1	SDCBP	+	adherens junction;anchoring junction;blood microparticle;cell junction;cell part;cell-substrate adherens junction;cell-substrate junction;cytoplasm;cytoplasmic membrane-bounded vesicle;cytoplasmic part;cytoplasmic vesicle;cytoskeleton;cytosol;endoplasmic reticulum membrane;endoplasmic reticulum part;extracellular membrane-bounded organelle;extracellular organelle;extracellular region part;extrace…	FlagUBL3_Flag;FlagUBL3_FlagUBL3CC
23.6687	23.709	23.7626	23.472	23.543	23.5888	24.0722	25.3409	24.2807	3	3	3	19.7	19.7	19.7	21.641	0	6.6157	170250000	6	P31431;P31431-2	P31431;P31431-2	Syndecan-4	SDC4
24.25	24.0933	23.9752	25.0579	25.4537	24.9479	23.5492	NaN	NaN	7	7	7	9.6	9.6	9.6	79.87	0	12.343	210000000	13	Q9NVU7;E7EW05;Q9NVU7-2;F8W8T7;D6RC74	Q9NVU7;E7EW05;Q9NVU7-2	Protein SDA1 homolog	SDAD1	+	cell part;intracellular membrane-bounded organelle;intracellular non-membrane-bounded organelle;intracellular organelle;intracellular organelle part;intracellular part;membrane-bounded organelle;non-membrane-bounded organelle;nuclear part;nucleolus;nucleus;organelle;organelle part	FlagUBL3_Flag
31.3421	31.718	31.6008	30.6499	30.627	30.9519	32.4589	32.1958	32.4443	45	45	45	58.9	58.9	58.9	103.71	0	323.31	34712000000	347	Q6P3W7;F8VSC5;H0YIK6;H0YI32;F8VPW3	Q6P3W7;F8VSC5	SCY1-like protein 2	SCYL2
25.0061	24.8057	24.8509	24.8326	24.7458	24.9298	24.3758	24.5355	24.3645	5	5	5	10.1	10.1	10.1	89.63	0	10.595	235600000	16	Q96KG9;Q96KG9-2;E9PS17;E9PK59;Q96KG9-3;Q96KG9-4;E9PPN3;Q96KG9-5;Q96KG9-6;H0YCI6;A0A0A0MQX4;H0YDH0	Q96KG9;Q96KG9-2;E9PS17;E9PK59;Q96KG9-3;Q96KG9-4;E9PPN3;Q96KG9-5;Q96KG9-6;H0YCI6;A0A0A0MQX4	N-terminal kinase-like protein	SCYL1
26.0894	26.3748	26.1917	26.4189	26.4949	26.3113	26.958	26.7665	26.6263	27	27	25	25.2	25.2	23.7	174.88	0	113.58	987710000	67	Q14160;Q14160-3;A0A0G2JNZ2;A0A0G2JPP5;Q14160-2;A0A0G2JMS7;H0YCG0;H0YDF9	Q14160;Q14160-3;A0A0G2JNZ2;A0A0G2JPP5;Q14160-2;A0A0G2JMS7	Protein scribble homolog	SCRIB
23.6081	23.51	NaN	24.036	23.9841	23.8304	23.1438	NaN	23.1483	5	5	5	17.3	17.3	17.3	29.81	0	6.1854	110000000	11	O43819;C9JBU1	O43819	Protein SCO2 homolog, mitochondrial	SCO2	+	cell part;contractile fiber;cytoplasmic part;intracellular membrane-bounded organelle;intracellular non-membrane-bounded organelle;intracellular organelle;intracellular organelle lumen;intracellular organelle part;intracellular part;membrane;membrane-bounded organelle;membrane-enclosed lumen;mitochondrial inner membrane;mitochondrial matrix;mitochondrial membrane;mitochondrial part;mitochondrion;…
30.7225	NaN	NaN	NaN	NaN	NaN	NaN	NaN	NaN	2	2	2	3.1	3.1	3.1	70.214	0.0082666	1.7952	4887800000	10	P51172;A6NNF7;A0A087WUC3;P51172-2	P51172;A6NNF7;A0A087WUC3;P51172-2	Amiloride-sensitive sodium channel subunit delta	SCNN1D
25.4819	24.997	NaN	26.3085	25.8399	26.0462	24.7352	24.6722	24.8483	9	9	9	25.1	25.1	25.1	72.379	0	59.313	446670000	27	Q8WVM8;Q8WVM8-2;Q8WVM8-3;J3KNG4;G3V3K9;G3V4I1;G3V5F3;G3V2M8	Q8WVM8;Q8WVM8-2;Q8WVM8-3	Sec1 family domain-containing protein 1	SCFD1	+	cell part;cis-Golgi network;cytoplasmic membrane-bounded vesicle;cytoplasmic part;cytoplasmic vesicle;endoplasmic reticulum membrane;endoplasmic reticulum part;Golgi apparatus part;Golgi cisterna membrane;Golgi membrane;Golgi transport complex;Golgi-associated vesicle;intracellular membrane-bounded organelle;intracellular organelle;intracellular organelle part;intracellular part;macromolecular co…
NaN	NaN	NaN	24.3784	24.0884	24.361	NaN	NaN	NaN	2	2	2	9.7	9.7	9.7	37.61	0	3.522	91793000	5	Q86SK9;Q86SK9-2	Q86SK9;Q86SK9-2	Stearoyl-CoA desaturase 5	SCD5	+	cell part;cytoplasmic part;endoplasmic reticulum membrane;endoplasmic reticulum part;integral to membrane;intracellular organelle part;intracellular part;intrinsic to membrane;membrane;membrane part;organelle membrane;organelle part	FlagUBL3_Flag
NaN	NaN	NaN	24.0695	23.8596	24.4563	23.5812	NaN	23.6484	3	3	3	13.9	13.9	13.9	41.522	0	5.3488	111400000	7	O00767	O00767	Acyl-CoA desaturase	SCD	+	cell part;cytoplasmic part;endoplasmic reticulum;endoplasmic reticulum membrane;endoplasmic reticulum part;integral to membrane;intracellular membrane-bounded organelle;intracellular organelle;intracellular organelle part;intracellular part;intrinsic to membrane;membrane;membrane part;membrane-bounded organelle;organelle;organelle membrane;organelle part
26.5589	26.8085	26.7411	26.671	26.7335	26.6469	25.9263	25.5923	25.743	7	7	7	24.2	24.2	24.2	47.151	0	55.606	728520000	30	Q8NBX0	Q8NBX0	Saccharopine dehydrogenase-like oxidoreductase	SCCPDH	+	cell part;cytoplasmic part;intracellular membrane-bounded organelle;intracellular organelle;intracellular part;lipid particle;membrane;membrane-bounded organelle;midbody;mitochondrion;nucleus;organelle	FlagUBL3_Flag;FlagUBL3CC_Flag
NaN	NaN	NaN	25.7915	25.8571	26.2284	25.0158	24.9199	24.9473	2	2	2	10	10	10	25.728	0	26.033	418600000	18	Q969E2;Q969E2-2;K7EJJ4;C9JWM2;Q969E2-3	Q969E2;Q969E2-2;K7EJJ4;C9JWM2;Q969E2-3	Secretory carrier-associated membrane protein 4	SCAMP4	+	cell part;integral to membrane;intrinsic to membrane;membrane part	Flag_FlagUBL3CC;FlagUBL3_FlagUBL3CC
26.3462	26.263	26.1727	28.6373	28.6234	28.8301	26.3623	26.395	26.4118	12	12	12	43.5	43.5	43.5	38.287	0	154.55	2275700000	56	O14828;O14828-2	O14828;O14828-2	Secretory carrier-associated membrane protein 3	SCAMP3	+	cell part;cytoplasmic part;extracellular membrane-bounded organelle;extracellular organelle;extracellular region part;extracellular vesicular exosome;Golgi apparatus part;Golgi membrane;integral to membrane;intracellular organelle part;intracellular part;intrinsic to membrane;membrane;membrane part;membrane-bounded organelle;membrane-bounded vesicle;organelle;organelle membrane;organelle part;ves…	FlagUBL3_FlagUBL3CC;FlagUBL3_Flag
NaN	NaN	NaN	25.125	25.6226	25.5834	24.5957	NaN	NaN	2	2	2	9.7	9.7	9.7	36.648	0	13.896	233830000	7	O15127;H3BV04;H3BN93;H3BUB6;H3BPL9	O15127;H3BV04;H3BN93;H3BUB6;H3BPL9	Secretory carrier-associated membrane protein 2	SCAMP2	+	cell part;cytoplasmic membrane-bounded vesicle;cytoplasmic part;cytoplasmic vesicle;endosomal part;endosome membrane;extracellular membrane-bounded organelle;extracellular organelle;extracellular region part;extracellular vesicular exosome;Golgi apparatus;Golgi apparatus part;Golgi membrane;integral to membrane;intracellular membrane-bounded organelle;intracellular organelle;intracellular organel…	FlagUBL3_FlagUBL3CC;FlagUBL3_Flag
24.3695	NaN	NaN	NaN	NaN	NaN	NaN	NaN	NaN	1	1	1	6.8	6.8	6.8	37.92	0.00030798	3.259	116440000	5	O15126;A0A087WU14;A0A087WXB0	O15126;A0A087WU14;A0A087WXB0	Secretory carrier-associated membrane protein 1	SCAMP1
NaN	NaN	NaN	NaN	NaN	23.4596	NaN	NaN	NaN	2	2	2	4.2	4.2	4.2	125.87	0	13.517	53753000	1	O95104;O95104-2;O95104-3;Q9UPN6;A0A0A0MT33;Q9UPN6-2	O95104;O95104-2;O95104-3;Q9UPN6;A0A0A0MT33;Q9UPN6-2	Splicing factor, arginine/serine-rich 15;Protein SCAF8	SCAF4;SCAF8
25.0387	24.7093	25.1279	24.3671	24.346	24.2536	25.1534	25.0514	24.8508	13	13	13	8.8	8.8	8.8	208.31	0	18.617	303810000	20	O95248;O95248-4;G5E933;H0Y5W8	O95248;O95248-4;G5E933	Myotubularin-related protein 5	SBF1
25.9323	25.4993	25.539	25.37	25.3153	25.225	25.184	25.0805	25.1489	8	8	8	36	36	36	28.763	0	10.166	394730000	14	Q9Y3A5;A0A087X020;F8WE72	Q9Y3A5;A0A087X020	Ribosome maturation protein SBDS	SBDS
NaN	NaN	NaN	24.2747	23.8917	24.2486	24.7909	25.189	24.9976	7	7	7	11.6	11.6	11.6	76.034	0	8.1796	210540000	11	C9JR56;Q9UPW6;Q9UPW6-2;Q01826;Q01826-2	C9JR56;Q9UPW6;Q9UPW6-2	DNA-binding protein SATB;DNA-binding protein SATB2	SATB2
25.786	25.4291	25.546	25.3642	25.5568	25.6467	25.6643	25.6018	25.2438	14	14	14	21.4	21.4	21.4	109.93	0	26.888	500250000	38	Q15020;Q15020-4;F8VV04;Q15020-2;F8W667;F8VVK9;H0YHU8;F8VZM2;Q15020-3	Q15020;Q15020-4;F8VV04	Squamous cell carcinoma antigen recognized by T-cells 3	SART3
27.4901	27.743	27.2778	27.0523	27.0908	26.9823	28.1587	28.2273	28.1351	27	27	27	38.5	38.5	38.5	90.254	0	69.417	2011100000	103	O43290;E9PQI8	O43290	U4/U6.U5 tri-snRNP-associated protein 1	SART1
NaN	NaN	NaN	23.0589	NaN	NaN	NaN	NaN	NaN	2	2	2	5.8	5.8	5.8	58.282	0	3.9255	45259000	4	Q9NP81;M0QWZ7;M0R2C6;Q9NP81-2;M0QX29;B4DJM9;M0R259	Q9NP81;M0QWZ7;M0R2C6;Q9NP81-2;M0QX29;B4DJM9;M0R259	Serine--tRNA ligase, mitochondrial	SARS2
27.3179	27.3388	27.4422	29.2765	29.3668	29.3647	27.2575	27.285	27.2397	19	19	19	42.2	42.2	42.2	58.777	0	143.43	3779100000	93	P49591;Q5T5C7	P49591;Q5T5C7	Serine--tRNA ligase, cytoplasmic	SARS	+	cell part;cytoplasm;cytoplasmic part;cytosol;extracellular membrane-bounded organelle;extracellular organelle;extracellular region part;extracellular vesicular exosome;intracellular membrane-bounded organelle;intracellular organelle;intracellular part;membrane-bounded organelle;membrane-bounded vesicle;mitochondrion;organelle;vesicle	FlagUBL3_Flag;FlagUBL3_FlagUBL3CC
25.124	25.2148	24.9967	24.7323	24.6916	24.8226	25.1833	25.4641	25.2794	6	6	6	31.9	31.9	31.9	23.671	0	13.881	321290000	21	P82979;F8VZQ9;H0YHG0;F8VS12	P82979;F8VZQ9;H0YHG0	SAP domain-containing ribonucleoprotein	SARNP
NaN	NaN	NaN	NaN	22.3147	NaN	NaN	NaN	NaN	3	1	1	15.2	5.6	5.6	22.41	0.0025944	2.6028	23034000	4	Q9Y6B6;Q9H029;D6RD69;D6R9R5	Q9Y6B6;Q9H029;D6RD69	GTP-binding protein SAR1b	SAR1B;DKFZp434B2017
25.8546	25.4226	26.0093	26.5318	26.6761	26.6528	25.268	25.3274	24.9286	5	5	3	38.4	38.4	28.8	22.367	0	37.516	637820000	17	Q9NR31;Q9NR31-2;H0Y5E8;Q5SQT8;X1WI22;D6RAA2;D6RDB2	Q9NR31;Q9NR31-2;H0Y5E8	GTP-binding protein SAR1a	SAR1A	+	cell part;cytoplasmic part;endoplasmic reticulum;extracellular membrane-bounded organelle;extracellular organelle;extracellular region part;extracellular vesicular exosome;Golgi apparatus;intracellular;intracellular membrane-bounded organelle;intracellular organelle;intracellular part;membrane-bounded organelle;membrane-bounded vesicle;organelle;sarcoplasmic reticulum;vesicle	FlagUBL3CC_Flag;FlagUBL3_Flag;FlagUBL3_FlagUBL3CC
NaN	NaN	NaN	21.2581	NaN	NaN	NaN	NaN	NaN	2	2	2	4.8	4.8	4.8	42.636	0.0073879	1.9344	12541000	3	Q86UD0	Q86UD0	Suppressor APC domain-containing protein 2	SAPCD2
23.4083	NaN	NaN	NaN	NaN	NaN	23.3322	23.4501	23.2253	2	2	2	9.1	9.1	9.1	33.87	0.00030618	3.203	67296000	4	Q9UHR5;J3QQJ0;Q9UHR5-2;J3QLM2;J3KRR6;X6R3T8;J3QLH3	Q9UHR5;J3QQJ0;Q9UHR5-2;J3QLM2;J3KRR6;X6R3T8;J3QLH3	SAP30-binding protein	SAP30BP
23.8193	NaN	NaN	NaN	NaN	NaN	NaN	NaN	NaN	2	2	2	15	15	15	17.561	0	19.241	151240000	2	O00422;X6RAL5;U3KQ12;U3KPY7;H7BZW6	O00422;X6RAL5;U3KQ12;U3KPY7;H7BZW6	Histone deacetylase complex subunit SAP18	SAP18
25.9016	25.913	25.9142	27.3297	27.2697	27.3403	25.1235	25.4141	25.5324	10	10	10	27.1	27.1	27.1	51.976	0	31.067	974140000	32	Q9Y512	Q9Y512	Sorting and assembly machinery component 50 homolog	SAMM50	+	cell part;cytoplasmic part;extracellular membrane-bounded organelle;extracellular organelle;extracellular region part;extracellular vesicular exosome;integral to membrane;intracellular membrane-bounded organelle;intracellular organelle;intracellular organelle part;intracellular part;intrinsic to membrane;macromolecular complex;membrane;membrane part;membrane-bounded organelle;membrane-bounded ves…	FlagUBL3CC_Flag;FlagUBL3_Flag;FlagUBL3_FlagUBL3CC
26.734	26.4705	26.4835	27.4142	27.4387	27.493	25.8454	25.7294	25.8402	19	19	19	40.9	40.9	40.9	72.2	0	54.814	1198900000	59	Q9Y3Z3;Q9Y3Z3-4;Q9Y3Z3-2;Q9Y3Z3-3	Q9Y3Z3;Q9Y3Z3-4;Q9Y3Z3-2;Q9Y3Z3-3	Deoxynucleoside triphosphate triphosphohydrolase SAMHD1	SAMHD1	+	cell part;intracellular;intracellular membrane-bounded organelle;intracellular organelle;intracellular organelle part;intracellular part;membrane;membrane-bounded organelle;nuclear part;nucleoplasm;nucleus;organelle;organelle part;plasma membrane	FlagUBL3CC_Flag;FlagUBL3_Flag;FlagUBL3_FlagUBL3CC
28.9701	NaN	NaN	31.45	32.1284	32.0763	29.2674	28.5864	28.4998	1	1	1	2.3	2.3	2.3	105.31	0.0080332	1.8159	19191000000	11	Q9Y467;H0YFS7;E7EW59	Q9Y467;H0YFS7;E7EW59	Sal-like protein 2	SALL2	+	cell part;chromatin remodeling complex;histone deacetylase complex;intracellular organelle part;intracellular part;macromolecular complex;nuclear part;nucleoplasm part;NuRD complex;organelle part;protein complex;transcriptional repressor complex	FlagUBL3_FlagUBL3CC
NaN	25.0984	25.1621	24.4079	24.3184	24.5652	25.4308	26.1802	26.5975	10	10	10	17	17	17	102.64	0	29.598	419080000	18	Q15424;Q15424-3;Q15424-2;Q15424-4;Q14151;K7ES42;K7EII0	Q15424;Q15424-3;Q15424-2;Q15424-4;Q14151	Scaffold attachment factor B1;Scaffold attachment factor B2	SAFB;SAFB2
23.3788	23.514	23.5657	24.8599	24.805	24.5031	NaN	NaN	NaN	6	6	6	24.6	24.6	24.6	38.449	0	10.244	135720000	12	Q9UBE0;Q9UBE0-3;B3KNJ4;Q9UBE0-2;M0QX65;M0QZS6;M0QYM8;M0R054;M0R375;M0R286	Q9UBE0;Q9UBE0-3;B3KNJ4;Q9UBE0-2;M0QX65;M0QZS6	SUMO-activating enzyme subunit 1;SUMO-activating enzyme subunit 1, N-terminally processed	SAE1	+	cell part;cytoplasmic part;cytosol;intracellular membrane-bounded organelle;intracellular organelle;intracellular organelle part;intracellular part;macromolecular complex;membrane-bounded organelle;nuclear part;nucleoplasm;nucleus;organelle;organelle part;protein complex;SUMO activating enzyme complex	FlagUBL3CC_Flag;FlagUBL3_Flag;FlagUBL3_FlagUBL3CC
23.3339	22.9208	NaN	26.3918	26.7011	26.9224	22.4937	22.0118	21.8986	23	23	23	6	6	6	521.12	0	42.106	474530000	42	Q9NZJ4;Q9NZJ4-2;H0Y6M8;B2REB0	Q9NZJ4;Q9NZJ4-2	Sacsin	SACS	+	axon;cell body fiber;cell part;cell projection;cytoplasm;cytoplasmic part;dendrite;intracellular membrane-bounded organelle;intracellular organelle;intracellular part;membrane-bounded organelle;mitochondrion;neuron projection;nucleus;organelle	FlagUBL3_Flag;FlagUBL3_FlagUBL3CC
24.8072	24.1412	24.8469	26.6341	26.6554	26.9402	24.9423	24.7495	24.071	8	8	8	16.2	16.2	16.2	66.966	0	16.11	599490000	23	Q9NTJ5;E9PGZ4;Q9NTJ5-2;C9JV50;F8WDN7;F8WCQ2	Q9NTJ5;E9PGZ4;Q9NTJ5-2;C9JV50	Phosphatidylinositide phosphatase SAC1	SACM1L	+	alpha-amino-3-hydroxy-5-methyl-4-isoxazolepropionic acid selective glutamate receptor complex;cell part;cytoplasmic part;endoplasmic reticulum membrane;endoplasmic reticulum part;Golgi apparatus;Golgi apparatus part;Golgi membrane;integral to endoplasmic reticulum membrane;integral to membrane;integral to organelle membrane;intracellular membrane-bounded organelle;intracellular organelle;intracel…	FlagUBL3_Flag;FlagUBL3_FlagUBL3CC
NaN	NaN	NaN	23.7968	24.0418	23.6598	NaN	NaN	NaN	3	3	3	11.4	11.4	11.4	43.553	0	5.4169	76958000	4	A6NKF1;F8WC89;H0YEW7;A6NKF1-2	A6NKF1;F8WC89;H0YEW7;A6NKF1-2	SAC3 domain-containing protein 1	SAC3D1	+	cell part;centrosome;cytoplasm;cytoplasmic part;cytoskeletal part;intracellular membrane-bounded organelle;intracellular non-membrane-bounded organelle;intracellular organelle;intracellular organelle part;intracellular part;membrane-bounded organelle;microtubule organizing center;non-membrane-bounded organelle;nucleus;organelle;organelle part;spindle	FlagUBL3_FlagUBL3CC
NaN	NaN	NaN	26.2868	26.302	25.9175	NaN	NaN	NaN	6	6	6	17.9	17.9	17.9	53.557	0	51.283	316510000	17	Q96ER3;J3KND1;E9PRZ1;H0YEK5;E9PMD2;H0YCN7;H0YDM3;E9PL53	Q96ER3;J3KND1;E9PRZ1;H0YEK5;E9PMD2;H0YCN7	Protein SAAL1	SAAL1	+		FlagUBL3_Flag;FlagUBL3_FlagUBL3CC
NaN	24.2441	NaN	NaN	NaN	NaN	NaN	NaN	NaN	2	2	2	23.7	23.7	23.7	10.834	0.00030211	3.082	29809000	2	P05109	P05109	Protein S100-A8;Protein S100-A8, N-terminally processed	S100A8
31.8988	31.3922	31.7642	32.352	31.9064	31.9048	30.0085	29.7639	29.912	6	6	6	74.4	74.4	74.4	10.18	0	146.04	29211000000	58	P06703;R4GN98	P06703;R4GN98	Protein S100-A6;Protein S100	S100A6	+	cell part;cell projection;cytoplasm;cytoplasmic part;cytosol;envelope;extracellular membrane-bounded organelle;extracellular organelle;extracellular region part;extracellular vesicular exosome;extrinsic to internal side of plasma membrane;extrinsic to membrane;extrinsic to plasma membrane;intracellular membrane-bounded organelle;intracellular organelle;intracellular organelle part;intracellular p…	FlagUBL3CC_Flag;FlagUBL3_Flag
28.3096	28.3238	28.4633	29.8464	29.7107	29.6689	26.9172	27.2337	27.3777	8	8	8	55.4	55.4	55.4	11.728	0	13.585	5140100000	43	P26447	P26447	Protein S100-A4	S100A4	+	cell part;cell projection;cytoplasmic part;extracellular membrane-bounded organelle;extracellular organelle;extracellular region part;extracellular space;extracellular vesicular exosome;intracellular membrane-bounded organelle;intracellular organelle;intracellular part;membrane-bounded organelle;membrane-bounded vesicle;neuron projection;nucleus;organelle;perinuclear region of cytoplasm;vesicle	FlagUBL3CC_Flag;FlagUBL3_Flag;FlagUBL3_FlagUBL3CC
NaN	23.6931	NaN	24.0084	23.8553	24.4092	NaN	23.4477	23.1437	3	3	2	27.6	27.6	17.3	11.117	0	4.7931	117480000	4	P29034;R4GN49	P29034;R4GN49	Protein S100-A2	S100A2	+
24.2708	24.3917	24.3603	27.6789	27.6682	26.9874	23.3623	23.9117	23.6076	5	5	5	55.3	55.3	55.3	11.801	0	28.255	872270000	18	Q96FQ6	Q96FQ6	Protein S100-A16	S100A16	+	cell part;cytoplasm;cytoplasmic part;cytosol;extracellular membrane-bounded organelle;extracellular organelle;extracellular region part;extracellular vesicular exosome;intracellular non-membrane-bounded organelle;intracellular organelle;intracellular organelle part;intracellular part;membrane;membrane-bounded organelle;membrane-bounded vesicle;non-membrane-bounded organelle;nuclear part;nucleolus…	FlagUBL3CC_Flag;FlagUBL3_Flag;FlagUBL3_FlagUBL3CC
NaN	NaN	23.5291	23.2755	NaN	NaN	NaN	23.0391	NaN	2	2	2	23.5	23.5	23.5	11.471	0.00058806	2.8449	62482000	6	Q99584	Q99584	Protein S100-A13	S100A13
27.3953	27.2532	27.2008	29.3876	29.4086	29.1577	25.8973	25.9172	26.1093	8	8	8	86.7	86.7	86.7	11.74	0	221.5	4007900000	42	P31949	P31949	Protein S100-A11;Protein S100-A11, N-terminally processed	S100A11	+	cell part;cell projection;cytoplasm;extracellular membrane-bounded organelle;extracellular organelle;extracellular region part;extracellular space;extracellular vesicular exosome;intracellular membrane-bounded organelle;intracellular organelle;intracellular organelle part;intracellular part;membrane-bounded organelle;membrane-bounded vesicle;nuclear part;nucleoplasm;nucleus;organelle;organelle pa…	FlagUBL3CC_Flag;FlagUBL3_Flag;FlagUBL3_FlagUBL3CC
28.8093	28.9135	28.5951	29.2075	29.2931	29.3703	28.5014	28.6071	28.7128	3	3	3	27.8	27.8	27.8	11.203	0	47.411	4857300000	33	P60903	P60903	Protein S100-A10	S100A10	+	cell part;extracellular membrane-bounded organelle;extracellular organelle;extracellular region part;extracellular vesicular exosome;extrinsic to membrane;extrinsic to plasma membrane;membrane part;membrane-bounded organelle;membrane-bounded vesicle;organelle;plasma membrane part;vesicle	FlagUBL3_Flag;FlagUBL3_FlagUBL3CC
NaN	NaN	NaN	23.2517	23.2513	23.6453	22.5417	22.7322	NaN	3	3	3	7.5	7.5	7.5	56.921	0.0035783	2.2315	73553000	5	P28702;A0A0G2JKR7;P28702-3;P19793;P19793-2;P48443;A0A0G2JHI1;A0A087WZ88	P28702;A0A0G2JKR7;P28702-3;P19793;P19793-2	Retinoic acid receptor RXR-beta;Retinoic acid receptor RXR-alpha	RXRB;RXRA	+	cell part;chromatin;chromosomal part;intracellular membrane-bounded organelle;intracellular organelle;intracellular organelle part;intracellular part;macromolecular complex;membrane-bounded organelle;nuclear chromatin;nuclear chromosome part;nuclear part;nucleoplasm;nucleus;organelle;organelle part;protein complex;receptor complex	FlagUBL3_FlagUBL3CC;FlagUBL3_Flag
28.9138	28.9356	28.8816	29.3283	29.4002	29.3536	28.5405	28.5688	28.635	23	23	23	54	54	54	51.156	0	129.87	5198800000	144	Q9Y230;Q9Y230-2;M0R0Y3;X6R2L4;M0QXI6;M0R0Z0;M0QXZ7	Q9Y230;Q9Y230-2;M0R0Y3	RuvB-like 2	RUVBL2	+	cell part;chromatin;chromatin remodeling complex;chromosomal part;cytoplasm;DNA helicase complex;euchromatin;extracellular membrane-bounded organelle;extracellular organelle;extracellular region part;extracellular vesicular exosome;H4/H2A histone acetyltransferase complex;histone acetyltransferase complex;histone methyltransferase complex;Ino80 complex;intracellular;intracellular membrane-bounded…	FlagUBL3CC_Flag;FlagUBL3_Flag;FlagUBL3_FlagUBL3CC
29.1181	29.0102	29.0778	29.4337	29.6492	29.5614	28.5256	28.649	28.4436	20	20	20	51.3	51.3	51.3	50.227	0	302.08	5594200000	125	Q9Y265;Q9Y265-2;E7ETR0;H7C4G5;J3QLR1;H7C4I3	Q9Y265;Q9Y265-2;E7ETR0	RuvB-like 1	RUVBL1	+	cell part;chromatin remodeling complex;chromosomal part;cytoplasm;cytoplasmic part;cytoskeletal part;DNA helicase complex;extracellular membrane-bounded organelle;extracellular organelle;extracellular region part;extracellular vesicular exosome;Golgi apparatus;H4/H2A histone acetyltransferase complex;histone acetyltransferase complex;histone methyltransferase complex;Ino80 complex;intracellular m…	FlagUBL3CC_Flag;FlagUBL3_Flag;FlagUBL3_FlagUBL3CC
NaN	NaN	NaN	21.6092	NaN	NaN	NaN	NaN	NaN	1	1	1	1.6	1.6	1.6	96.443	0.0059172	2.0372	15018000	3	Q9BVN2;Q68CX2;A0A087WYB2;A0A087WX95;A0A087WW20;Q9BVN2-2;Q9BVN2-3;Q9BVN2-4	Q9BVN2;Q68CX2;A0A087WYB2;A0A087WX95;A0A087WW20;Q9BVN2-2;Q9BVN2-3;Q9BVN2-4	RUN and SH3 domain-containing protein 1	RUSC1;DKFZp761A1822
24.8268	24.5365	24.6567	23.8685	23.9212	23.9875	25.0377	26.0462	25.7788	9	9	9	21.4	21.4	21.4	54.249	0	16.324	293920000	20	Q13950-3;A0A0D9SEN7;Q13950;Q13950-2;I3L0L0;I3L354;Q13761;Q13761-2	Q13950-3;A0A0D9SEN7;Q13950;Q13950-2;I3L0L0;I3L354	Runt-related transcription factor 2	RUNX2
27.2432	26.9611	27.0145	25.5208	25.9096	26.295	26.7421	27.4241	27.4979	12	12	12	29.6	29.6	29.6	48.736	0	24.754	1143200000	46	Q01196;Q01196-8;Q01196-9;Q01196-10;Q01196-2;Q01196-11;Q01196-4;A8MZI9;Q01196-7;Q01196-3;H9KVB1;Q01196-6;Q01196-5;C9JWM1	Q01196;Q01196-8;Q01196-9;Q01196-10;Q01196-2;Q01196-11;Q01196-4;A8MZI9;Q01196-7;Q01196-3;H9KVB1	Runt-related transcription factor 1	RUNX1
NaN	NaN	NaN	24.4255	24.5602	24.3063	NaN	NaN	NaN	8	7	7	14.7	13.4	13.4	70.009	0	9.5185	97602000	12	Q8WXA3-2;Q8WXA3;H0YD93;Q8WXA3-3;Q8WXA3-4;Q8WXA3-5;Q5TC51;X6R3F0;S4R3P2	Q8WXA3-2;Q8WXA3;H0YD93;Q8WXA3-3;Q8WXA3-4;Q8WXA3-5	RUN and FYVE domain-containing protein 2	RUFY2	+	cell part;intracellular membrane-bounded organelle;intracellular organelle;intracellular part;membrane-bounded organelle;nucleus;organelle
24.4994	24.6392	24.4481	25.6873	25.4408	25.5322	23.5013	23.9347	23.9503	13	13	8	22.3	22.3	16	79.817	0	19.342	290840000	30	Q96T51;Q96T51-2;Q96T51-3;H0YAC8;J3KPP6;H0Y9Y8	Q96T51;Q96T51-2	RUN and FYVE domain-containing protein 1	RUFY1	+	cell part;cytoplasm;cytoplasmic part;early endosome membrane;endosomal part;endosome membrane;intracellular membrane-bounded organelle;intracellular organelle;intracellular organelle part;intracellular part;membrane;membrane-bounded organelle;nucleus;organelle;organelle membrane;organelle part	FlagUBL3CC_Flag;FlagUBL3_Flag;FlagUBL3_FlagUBL3CC
26.206	25.105	25.2798	29.2427	29.4098	29.2138	25.3522	25.7603	25.42	10	10	10	39.1	39.1	39.1	40.317	0	94.106	3095800000	44	Q9NQC3-2;F8W914;Q9NQC3;Q9NQC3-5;Q9NQC3-4;H7C106;Q9NQC3-3;Q9NQC3-6	Q9NQC3-2;F8W914;Q9NQC3;Q9NQC3-5;Q9NQC3-4;H7C106;Q9NQC3-3;Q9NQC3-6	Reticulon-4;Reticulon	RTN4	+	cell body;cell part;cell projection;cytoplasmic part;endoplasmic reticulum;endoplasmic reticulum membrane;endoplasmic reticulum part;envelope;extracellular membrane-bounded organelle;extracellular organelle;extracellular region part;extracellular vesicular exosome;integral to endoplasmic reticulum membrane;integral to membrane;integral to organelle membrane;intracellular;intracellular membrane-bo…	FlagUBL3_Flag;FlagUBL3_FlagUBL3CC
24.3705	23.9484	NaN	27.1464	27.1008	27.2448	23.82	24.0087	NaN	3	3	3	27.5	27.5	27.5	25.609	0	26.72	685280000	18	O95197-3;O95197;O95197-5;B7Z4M1;O95197-6;O95197-4;O95197-7;O95197-2;F5H891;F5GWG7;F5H617	O95197-3;O95197;O95197-5;B7Z4M1;O95197-6;O95197-4;O95197-7;O95197-2	Reticulon-3;Reticulon	RTN3	+	cell part;cytoplasmic part;endoplasmic reticulum;endoplasmic reticulum membrane;endoplasmic reticulum part;extracellular membrane-bounded organelle;extracellular organelle;extracellular region part;extracellular space;extracellular vesicular exosome;Golgi apparatus part;Golgi membrane;integral to membrane;intracellular membrane-bounded organelle;intracellular organelle;intracellular organelle par…	FlagUBL3_Flag;FlagUBL3_FlagUBL3CC
NaN	23.2733	NaN	NaN	23.2551	22.8388	23.4108	23.4191	23.1052	2	2	2	9.5	9.5	9.5	33.886	0	5.5542	85277000	7	Q9BY42;A2A2L5;A0A0A0MQR2;A2A2L6	Q9BY42;A2A2L5;A0A0A0MQR2;A2A2L6	Protein RTF2 homolog	RTFDC1
27.7645	27.7438	27.6283	27.3899	27.4923	27.4693	27.6338	27.6369	27.7457	22	22	22	48.9	48.9	48.9	55.21	0	45.652	1854900000	92	Q9Y3I0	Q9Y3I0	tRNA-splicing ligase RtcB homolog	RTCB
24.6545	23.5557	25.3155	25.7778	25.7732	25.6456	23.6662	23.8636	23.4973	5	5	5	16.7	16.7	16.7	39.336	0	17.976	341010000	25	O00442;O00442-2	O00442;O00442-2	RNA 3-terminal phosphate cyclase	RTCA	+	cell part;intracellular membrane-bounded organelle;intracellular organelle;intracellular organelle part;intracellular part;membrane-bounded organelle;nuclear part;nucleoplasm;nucleus;organelle;organelle part	FlagUBL3_Flag
25.0948	25.5782	25.4713	24.5045	24.3395	24.5409	25.2252	25.3597	25.3597	6	6	6	18.4	18.4	18.4	50.559	0	10.698	393080000	27	Q7L4I2;Q7L4I2-2;H0YGP9;E1B6W4	Q7L4I2;Q7L4I2-2	Arginine/serine-rich coiled-coil protein 2	RSRC2
26.6204	26.8121	26.8264	25.044	25.2801	25.383	25.6773	25.5584	25.7328	5	5	5	19.5	19.5	19.5	38.677	0	10.431	505220000	19	Q96IZ7;Q96IZ7-2;H7C5Q0;C9J713;C9J367;C9JVB3	Q96IZ7;Q96IZ7-2;H7C5Q0;C9J713	Serine/Arginine-related protein 53	RSRC1
NaN	NaN	NaN	NaN	NaN	22.3282	22.7372	23.0731	23.0418	2	2	2	4.1	4.1	4.1	54.972	0.00058668	2.8232	45911000	3	O76021;I3L234;I3L3C4;I3L3U9;J3QSV6	O76021;I3L234;I3L3C4;I3L3U9;J3QSV6	Ribosomal L1 domain-containing protein 1	RSL1D1
NaN	NaN	NaN	21.3332	NaN	NaN	NaN	NaN	NaN	1	1	1	2.1	2.1	2.1	51.84	0.0061778	2.0254	25871000	6	O43818	O43818	U3 small nucleolar RNA-interacting protein 2	RRP9
23.7076	23.7062	NaN	NaN	NaN	NaN	NaN	23.2842	NaN	2	2	2	12.1	12.1	12.1	32.334	0	3.6608	46787000	3	Q9Y3A4	Q9Y3A4	Ribosomal RNA-processing protein 7 homolog A	RRP7A
25.0504	25.5756	25.3073	24.3552	24.4626	24.3305	25.5392	25.7559	25.5129	9	9	9	17	17	17	84.427	0	17.548	330260000	24	Q14684;Q14684-2	Q14684;Q14684-2	Ribosomal RNA processing protein 1 homolog B	RRP1B
26.5036	26.246	25.9481	26.6369	26.7204	26.4816	26.1444	26.3236	26.2136	15	15	15	14.2	14.2	14.2	143.7	0	26.375	861530000	45	Q5JTH9;Q5JTH9-2;Q5JTH9-3;A0A087X1U8;H7C1M8;A0A087WYW2;A0A087X0G0	Q5JTH9;Q5JTH9-2;Q5JTH9-3	RRP12-like protein	RRP12
NaN	24.149	24.0425	NaN	NaN	NaN	NaN	23.4593	NaN	2	2	2	4.8	4.8	4.8	52.839	0	4.2134	40070000	2	P56182;D6RE82	P56182;D6RE82	Ribosomal RNA processing protein 1 homolog A	RRP1
NaN	NaN	NaN	24.8356	24.728	24.6997	NaN	23.6717	NaN	4	4	4	15.9	15.9	15.9	44.877	0	9.4851	142100000	11	P31350;P31350-2;C9JXC1	P31350;P31350-2;C9JXC1	Ribonucleoside-diphosphate reductase subunit M2	RRM2	+	cell part;cytoplasm;cytoplasmic part;cytosol;intracellular membrane-bounded organelle;intracellular organelle;intracellular organelle part;intracellular part;membrane-bounded organelle;nuclear part;nucleoplasm;nucleus;organelle;organelle part	FlagUBL3_FlagUBL3CC;FlagUBL3_Flag
25.4165	25.5308	25.1729	25.6597	25.4506	25.4267	24.6587	25.9814	24.7928	8	8	8	13.9	13.9	13.9	90.069	0	13.946	440320000	16	P23921;E9PL69	P23921;E9PL69	Ribonucleoside-diphosphate reductase large subunit	RRM1
30.2876	30.3747	30.3168	29.0953	29.0958	29.2207	30.2016	30.0052	30.006	54	54	53	42.1	42.1	41.4	152.47	0	217.79	8561900000	325	Q9P2E9;A0A0A0MRV0;Q9P2E9-2;A0A087WVV2;Q9P2E9-3;F8W7S5;A0A087WU26;A2A2S5;V9GY78;REV__Q9P2M7;E9PN67;Q8N4C6-6	Q9P2E9;A0A0A0MRV0;Q9P2E9-2;A0A087WVV2;Q9P2E9-3;F8W7S5	Ribosome-binding protein 1	RRBP1
24.8109	NaN	24.7571	26.1422	26.1247	26.2527	25.3671	24.7432	24.826	9	7	7	51	37.7	37.7	23.399	0	29.355	572120000	22	P62070;A0A0C4DGH2;P62070-4;E9PK85;P62070-3;P62070-2;E9PQ87;E9PQK5;E9PQC5	P62070;A0A0C4DGH2;P62070-4;E9PK85;P62070-3;P62070-2	Ras-related protein R-Ras2	RRAS2	+	adherens junction;anchoring junction;cell junction;cell part;cell-substrate adherens junction;cell-substrate junction;cytoplasmic part;endoplasmic reticulum;extracellular membrane-bounded organelle;extracellular organelle;extracellular region part;extracellular vesicular exosome;focal adhesion;intracellular;intracellular membrane-bounded organelle;intracellular organelle;intracellular part;membra…	FlagUBL3_FlagUBL3CC
27.0741	26.973	27.2008	27.8986	28.0133	27.991	26.6701	26.6017	26.5631	10	10	8	58.7	58.7	46.3	23.48	0	60.23	1742900000	55	P10301	P10301	Ras-related protein R-Ras	RRAS	+	adherens junction;anchoring junction;cell junction;cell part;cell-substrate adherens junction;cell-substrate junction;extracellular membrane-bounded organelle;extracellular organelle;extracellular region part;extracellular vesicular exosome;focal adhesion;membrane;membrane-bounded organelle;membrane-bounded vesicle;organelle;plasma membrane;vesicle	FlagUBL3CC_Flag;FlagUBL3_Flag;FlagUBL3_FlagUBL3CC
NaN	NaN	NaN	23.5638	23.2911	23.1489	22.0118	NaN	NaN	2	2	2	5.9	5.9	5.9	43.25	0.000594	2.9115	56989000	8	Q5VZM2;Q7L523;Q5VZM2-2;Q5VZM0	Q5VZM2;Q7L523;Q5VZM2-2;Q5VZM0	Ras-related GTP-binding protein B;Ras-related GTP-binding protein A	RRAGB;RRAGA	+	cell part;cytoplasm;cytoplasmic part;EGO complex;Golgi apparatus;intracellular membrane-bounded organelle;intracellular organelle;intracellular organelle part;intracellular part;lysosomal membrane;lysosome;lytic vacuole;macromolecular complex;membrane;membrane part;membrane-bounded organelle;nucleus;organelle;organelle membrane;organelle part;protein complex;vacuolar membrane;vacuolar part;vacuole	FlagUBL3_Flag;FlagUBL3_FlagUBL3CC
24.627	24.8308	NaN	23.391	24.2489	24.1381	24.3568	23.6548	24.3679	3	3	3	17.9	17.9	17.9	33.245	0	9.7464	161820000	14	P55042;J3KRG9;J3KSM6	P55042;J3KRG9;J3KSM6	GTP-binding protein RAD	RRAD
NaN	NaN	NaN	24.1114	23.4419	23.6287	NaN	NaN	22.9162	4	4	4	16.1	16.1	16.1	33.631	0	6.2458	70898000	7	Q92600;Q92600-3;Q92600-2;F8WBZ6	Q92600;Q92600-3;Q92600-2	Cell differentiation protein RCD1 homolog	RQCD1	+	CCR4-NOT complex;cell part;cytoplasmic mRNA processing body;cytoplasmic part;cytosol;intracellular membrane-bounded organelle;intracellular non-membrane-bounded organelle;intracellular organelle;intracellular organelle part;intracellular part;macromolecular complex;membrane;membrane-bounded organelle;non-membrane-bounded organelle;nuclear part;nucleoplasm part;nucleus;organelle;organelle part;pro…
NaN	NaN	NaN	25.1448	25.0192	25.1659	23.0734	NaN	NaN	7	7	7	6.7	6.7	6.7	149.04	0	10.071	168930000	11	Q8N122;Q8N122-3;I3L436;Q8N122-2	Q8N122;Q8N122-3	Regulatory-associated protein of mTOR	RPTOR	+	cell body;cell part;cell projection;cytoplasm;cytoplasmic part;cytosol;dendrite;intracellular membrane-bounded organelle;intracellular organelle;intracellular organelle part;intracellular part;lysosomal membrane;lysosome;lytic vacuole;macromolecular complex;membrane;membrane-bounded organelle;neuron projection;neuronal cell body;nuclear part;nucleoplasm;organelle;organelle membrane;organelle part…	FlagUBL3_Flag;FlagUBL3_FlagUBL3CC
28.7643	28.253	28.4598	28.4035	28.479	28.4965	28.6292	28.9238	28.6041	14	14	14	49.5	49.5	49.5	32.854	0	127.07	3831200000	105	P08865;C9J9K3;A0A0C4DG17;A6NE09;C9JQR9	P08865;C9J9K3;A0A0C4DG17;A6NE09	40S ribosomal protein SA	RPSA;RPSAP58
31.4523	31.5533	31.4765	30.7519	30.6329	30.6823	31.494	31.3673	31.4482	18	18	18	59.3	59.3	59.3	22.591	0	101.86	21770000000	151	P46781;B5MCT8;C9JM19;F2Z3C0;A8MXK4	P46781;B5MCT8;C9JM19	40S ribosomal protein S9	RPS9
31.3788	31.5869	31.3345	30.5448	30.5963	30.5959	31.3944	31.4318	31.3449	16	16	16	60.1	60.1	60.1	24.205	0	230.59	20226000000	140	P62241;Q5JR95	P62241;Q5JR95	40S ribosomal protein S8	RPS8
31.3814	31.5535	31.3391	30.5622	30.4648	30.553	31.4991	31.367	31.341	15	15	15	69.6	69.6	69.6	22.127	0	323.31	21249000000	137	P62081;B5MCP9	P62081;B5MCP9	40S ribosomal protein S7	RPS7
NaN	NaN	NaN	21.3537	NaN	NaN	NaN	NaN	NaN	1	1	1	2.7	2.7	2.7	53.455	0.0075976	1.8919	18959000	2	Q9UBS0	Q9UBS0	Ribosomal protein S6 kinase beta-2	RPS6KB2
NaN	NaN	NaN	23.2689	NaN	NaN	NaN	NaN	NaN	1	1	1	3.4	3.4	3.4	59.139	0	3.8459	49901000	4	P23443;P23443-2;P23443-4;P23443-3;P23443-5	P23443;P23443-2;P23443-4;P23443-3;P23443-5	Ribosomal protein S6 kinase beta-1	RPS6KB1
25.8229	25.8583	25.9395	26.8589	26.7023	26.7312	25.3806	25.4299	25.6601	13	13	13	21.1	21.1	21.1	85.605	0	37.547	738670000	45	O75676;E9PJN1;O75676-2;A0A0A6YYC0;O75582;E9PKU3;A0A0A0MQV2;O75582-3	O75676;E9PJN1;O75676-2;A0A0A6YYC0	Ribosomal protein S6 kinase alpha-4;Ribosomal protein S6 kinase	RPS6KA4	+	cell part;cytoplasm;intracellular membrane-bounded organelle;intracellular organelle;intracellular organelle part;intracellular part;membrane-bounded organelle;nuclear part;nucleoplasm;nucleus;organelle;organelle part	FlagUBL3CC_Flag;FlagUBL3_Flag;FlagUBL3_FlagUBL3CC
24.7038	24.8721	24.9699	25.6573	25.3732	25.4861	24.7888	24.6878	24.7279	8	8	8	12.7	12.7	12.7	83.735	0	12.702	330690000	19	P51812;Q15418;Q15418-2;E9PGT3;Q15418-3;Q15418-4;Q9UK32;Q15349;B1AXG1;B7Z3B5;F2Z2J1;Q15349-3;Q9UK32-2;Q15349-2;Q6P0Q8;O15021;O60307;Q96GX5;Q9Y2H9;Q96GX5-2;E9PMM7;D6R910;Q5SVM6;V9GXZ1;E7ERL6;E7EWQ5;J3QT34;Q96GX5-3;Q6P0Q8-2;O15021-2;O15021-3;O15021-1	P51812	Ribosomal protein S6 kinase alpha-3	RPS6KA3	+	cell part;cytoplasm;cytoplasmic part;cytosol;intracellular membrane-bounded organelle;intracellular organelle;intracellular organelle part;intracellular part;membrane-bounded organelle;nuclear part;nucleoplasm;nucleus;organelle;organelle part	FlagUBL3_Flag;FlagUBL3_FlagUBL3CC
30.438	30.6161	30.5865	29.6941	29.6586	29.6629	30.5108	30.5291	30.778	15	15	15	45.8	45.8	45.8	28.68	0	130.59	11762000000	122	P62753;A2A3R5;A2A3R7	P62753;A2A3R5	40S ribosomal protein S6	RPS6
31.1079	31.1838	31.1891	30.7643	30.6887	30.7549	30.8283	30.8196	30.9333	16	16	16	55.9	55.9	55.9	22.876	0	223.1	17240000000	164	P46782;M0R0F0;M0R0R2;M0QZN2	P46782;M0R0F0;M0R0R2;M0QZN2	40S ribosomal protein S5;40S ribosomal protein S5, N-terminally processed	RPS5
32.7351	32.9543	32.7713	31.5942	31.7198	31.8246	32.2573	32.159	32.3919	27	27	27	72.6	72.6	72.6	29.597	0	168.37	43516000000	293	P62701;A6NH36;P22090;Q8TD47;C9JEH7	P62701	40S ribosomal protein S4, X isoform	RPS4X
31.3226	31.4187	31.3722	30.6035	30.5266	30.5401	31.4382	31.5458	31.5287	25	25	25	67	67	67	29.945	0	98.85	22887000000	197	P61247;H0Y9Y4;D6RG13;D6RAT0;E9PFI5;H0Y8L7;D6RB09;D6R9B6;D6RAS7;D6RI02;D6RED7;D6RGE0	P61247;H0Y9Y4;D6RG13;D6RAT0;E9PFI5;H0Y8L7;D6RB09;D6R9B6	40S ribosomal protein S3a	RPS3A
31.654	31.6331	31.577	31.36	31.2706	31.3011	31.5912	31.7279	31.7255	22	22	22	77	77	77	26.688	0	105.51	29205000000	178	P23396;P23396-2;E9PL09;E9PPU1;F2Z2S8;H0YCJ7;H0YF32;H0YEU2;E9PQ96;E9PJH4;E9PK82;E9PSF4;E9PQX2;H0YES8	P23396;P23396-2;E9PL09;E9PPU1;F2Z2S8;H0YCJ7;H0YF32;H0YEU2	40S ribosomal protein S3	RPS3
28.9711	30.0899	30.0218	28.3384	28.5926	28.2097	29.2432	28.9393	29.1569	4	4	4	58.9	58.9	58.9	6.6767	0	13.692	5484800000	43	P62273;P62273-2;A0A087WTT6	P62273;P62273-2;A0A087WTT6	40S ribosomal protein S29	RPS29
28.2139	28.1738	28.5038	27.6055	27.5263	27.502	27.8843	28.2663	28.2319	4	4	4	52.2	52.2	52.2	7.8409	0	20.748	2803800000	41	P62857	P62857	40S ribosomal protein S28	RPS28
24.7393	24.7998	24.837	25.6502	25.4799	25.6188	24.3863	24.3462	24.4225	4	2	2	40.5	15.5	15.5	9.4771	0	3.5509	298320000	9	Q71UM5;H0YMV8;C9JLI6;C9J1C5	Q71UM5;H0YMV8;C9JLI6	40S ribosomal protein S27-like;40S ribosomal protein S27	RPS27L	+	cell part;cytoplasmic part;intracellular membrane-bounded organelle;intracellular non-membrane-bounded organelle;intracellular organelle;intracellular part;macromolecular complex;membrane-bounded organelle;non-membrane-bounded organelle;nucleus;organelle;ribonucleoprotein complex;ribosome	FlagUBL3CC_Flag;FlagUBL3_Flag;FlagUBL3_FlagUBL3CC
30.8329	30.7628	30.7179	29.6268	29.6857	29.8408	30.1573	30.2432	30.7453	11	11	3	64.7	64.7	26.3	17.965	0	147.89	11079000000	115	P62979	P62979	Ubiquitin-40S ribosomal protein S27a;Ubiquitin;40S ribosomal protein S27a	RPS27A
29.3787	29.6332	29.5153	29.8469	29.8513	29.7454	28.7905	28.8118	28.6731	5	5	3	40.5	40.5	15.5	9.461	0	32.608	7044200000	63	P42677;Q5T4L4	P42677;Q5T4L4	40S ribosomal protein S27	RPS27	+	cell part;cytoplasmic part;cytosol;cytosolic small ribosomal subunit;intracellular membrane-bounded organelle;intracellular non-membrane-bounded organelle;intracellular organelle;intracellular organelle part;intracellular part;macromolecular complex;membrane-bounded organelle;non-membrane-bounded organelle;nucleus;organelle;organelle part;ribonucleoprotein complex;ribosome;small ribosomal subunit	FlagUBL3CC_Flag;FlagUBL3_Flag;FlagUBL3_FlagUBL3CC
29.8329	30.124	30.046	29.2498	29.2894	29.5366	29.8498	29.7714	29.9739	5	5	5	39.1	39.1	39.1	13.015	0	22.054	7415200000	57	P62854;Q5JNZ5	P62854;Q5JNZ5	40S ribosomal protein S26;Putative 40S ribosomal protein S26-like 1	RPS26;RPS26P11
31.3006	31.3429	31.3604	30.3422	30.4587	30.5977	30.8157	30.8755	31.2097	6	6	6	31.2	31.2	31.2	13.742	0	36.058	16676000000	58	P62851	P62851	40S ribosomal protein S25	RPS25
29.7209	30.0303	29.9962	28.6385	28.4716	28.7175	29.703	29.3797	29.6138	6	6	6	36.1	36.1	36.1	15.423	0	42.945	6303700000	56	P62847;E7ETK0;A0A087WUS0;P62847-2;P62847-3;P62847-4	P62847;E7ETK0;A0A087WUS0;P62847-2;P62847-3;P62847-4	40S ribosomal protein S24	RPS24
30.534	30.9823	30.7126	29.612	29.6187	29.8597	30.4591	30.3414	30.2975	7	7	7	49	49	49	15.807	0	76.896	11086000000	73	P62266;D6RD47;D6RDJ2;D6RIX0;D6R9I7	P62266;D6RD47	40S ribosomal protein S23	RPS23
25.7509	26.022	26.3474	25.8903	25.9332	25.7609	26.1347	26.5123	25.7858	4	4	4	62.7	62.7	62.7	9.1113	0	36.546	666780000	29	P63220;Q8WVC2;Q9BYK1;Q9BYK2	P63220;Q8WVC2;Q9BYK1	40S ribosomal protein S21	RPS21
29.9721	30.2516	30.0536	29.6545	29.6329	29.6416	30.4195	30.3844	30.3587	7	7	7	52.9	52.9	52.9	13.373	0	69.605	9996200000	76	P60866;P60866-2;E5RJX2;E5RIP1;G3XAN0	P60866;P60866-2;E5RJX2	40S ribosomal protein S20	RPS20
31.2321	31.3819	31.2137	30.8935	30.9234	30.9307	31.5629	31.6175	31.6078	18	18	18	58.4	58.4	58.4	31.324	0	323.31	23728000000	131	P15880;H0YEN5;E9PMM9;E9PQD7;I3L404;E9PPT0;E9PM36;H3BNG3;H0YE27	P15880;H0YEN5;E9PMM9;E9PQD7;I3L404;E9PPT0;E9PM36	40S ribosomal protein S2	RPS2
NaN	NaN	25.5173	NaN	NaN	NaN	NaN	NaN	NaN	2	2	2	19.1	19.1	19.1	15.434	0	7.4925	86159000	6	Q86WX3	Q86WX3	Active regulator of SIRT1	RPS19BP1
31.0704	31.3495	31.0029	30.2014	30.1641	29.8624	30.7134	30.9361	30.8457	15	15	15	63.4	63.4	63.4	16.06	0	105.96	14499000000	135	P39019;A0A075B6E2;M0R2L9;M0QXK4;M0QYF7;M0R140	P39019;A0A075B6E2	40S ribosomal protein S19	RPS19
32.7377	32.9918	32.9115	31.3469	31.4153	31.7736	32.249	31.9673	32.3966	22	22	22	68.4	68.4	68.4	17.718	0	108.39	43130000000	194	P62269;A0A0G2JQH2;Q5GGW2;J3JS69	P62269	40S ribosomal protein S18	RPS18
31.7053	31.6623	31.6172	30.4687	30.8299	30.8866	31.5785	31.2117	31.534	13	13	13	66.7	66.7	66.7	15.55	0	323.31	23933000000	151	P08708;P0CW22;H0YN88;A0A075B716;H0YN73;H3BNC9	P08708;P0CW22;H0YN88;A0A075B716	40S ribosomal protein S17;40S ribosomal protein S17-like	RPS17;RPS17L
31.2792	31.3934	31.3557	30.6558	30.607	30.6793	31.3669	31.3242	31.3516	17	17	17	76	76	76	16.445	0	81.746	21466000000	156	P62249;M0R210;A0A087WZ27;M0R3H0;M0R1M5;Q6IPX4;M0QX76	P62249;M0R210;A0A087WZ27;M0R3H0;M0R1M5	40S ribosomal protein S16	RPS16;ZNF90
30.0185	30.181	30.1499	29.5802	29.6475	29.5396	29.6162	29.5208	29.5651	11	11	5	78.5	78.5	36.2	14.839	0	71.271	8389600000	78	P62244;I3L3P7;H3BVC7	P62244;I3L3P7	40S ribosomal protein S15a	RPS15A
NaN	NaN	NaN	25.3035	25.7422	25.2851	23.2671	NaN	NaN	8	2	2	31.6	8.4	8.4	27.168	0	3.7617	242380000	10	H3BN98;I3L246;H3BV27;H3BT37;I3L303;Q15041;H3BPJ2;Q15041-2	H3BN98;I3L246;H3BV27;H3BT37;I3L303		RPS15A
27.6513	29.5007	29.9826	27.8879	27.8022	27.807	28.3395	28.7248	28.3658	7	7	7	64.8	64.8	64.8	17.04	0	33.381	4398400000	74	P62841;K7ELC2;K7EM56;A0A0B4J2B4;S4R417;K7EQJ5;K7EJ78;S4R456	P62841;K7ELC2;K7EM56;A0A0B4J2B4;S4R417;K7EQJ5;K7EJ78	40S ribosomal protein S15	RPS15
30.1905	30.4063	30.4058	29.9081	30.002	30.0826	30.5226	30.2292	30.3721	10	10	10	68.2	68.2	68.2	16.273	0	109.34	12271000000	123	P62263;E5RH77;H0YB22	P62263;E5RH77;H0YB22	40S ribosomal protein S14	RPS14
31.8694	31.9784	32.1316	30.7102	30.6711	31.3189	31.5343	31.4929	31.8259	16	16	16	60.3	60.3	60.3	17.222	0	100.1	26157000000	136	P62277;J3KMX5;E9PS50	P62277;J3KMX5	40S ribosomal protein S13	RPS13
30.3605	30.3373	30.3003	30.146	30.0295	30.1926	30.7479	30.7317	30.7756	9	9	9	74.2	74.2	74.2	14.515	0	289.87	14203000000	105	P25398	P25398	40S ribosomal protein S12	RPS12
31.7235	31.931	32.0083	30.7636	30.6885	31.0796	31.4422	31.2536	31.5687	17	17	17	63.3	63.3	63.3	18.431	0	63.316	23756000000	132	P62280;M0QZC5;M0R1H6;M0R1H5	P62280;M0QZC5	40S ribosomal protein S11	RPS11
30.8885	31.2168	30.9784	30.1099	30.1823	29.9919	30.691	30.6121	30.5192	12	11	11	58.8	54.5	54.5	18.898	0	102.51	12821000000	105	P46783;F6U211;S4R435;Q9NQ39	P46783;F6U211;S4R435;Q9NQ39	40S ribosomal protein S10;Putative 40S ribosomal protein S10-like	RPS10;RPS10-NUDT3;RPS10P5
NaN	NaN	NaN	NaN	23.1637	NaN	NaN	NaN	NaN	3	3	3	11	11	11	36.899	0.003304	2.2331	21984000	2	Q9NQG5;A2A2M0	Q9NQG5	Regulation of nuclear pre-mRNA domain-containing protein 1B	RPRD1B
25.5688	25.0662	25.5986	25.9866	25.8816	25.574	24.7011	24.9671	24.9366	8	8	8	39.2	39.2	39.2	29.321	0	14.977	449980000	30	P78346;P78346-2;Q5VU11;Q5VU10	P78346;P78346-2;Q5VU11;Q5VU10	Ribonuclease P protein subunit p30	RPP30	+	cell part;intracellular membrane-bounded organelle;intracellular organelle;intracellular organelle part;intracellular part;macromolecular complex;membrane-bounded organelle;multimeric ribonuclease P complex;nuclear part;nucleolar part;nucleolar ribonuclease P complex;nucleus;organelle;organelle part;ribonuclease P complex;ribonucleoprotein complex	FlagUBL3_Flag
28.8109	28.7034	28.6424	29.9994	29.939	29.8121	29.2388	29.2015	29.3504	22	22	22	55.6	55.6	55.6	69.283	0	323.31	7392600000	134	P04844;P04844-2;Q5JYR7;Q5JYR4;Q5JYR3;H0Y5M1;F2Z3K5	P04844;P04844-2	Dolichyl-diphosphooligosaccharide--protein glycosyltransferase subunit 2	RPN2	+	autophagic vacuole membrane;cell part;cytoplasmic part;endoplasmic reticulum;endoplasmic reticulum membrane;endoplasmic reticulum part;integral to membrane;intracellular membrane-bounded organelle;intracellular organelle;intracellular organelle part;intracellular part;intrinsic to membrane;macromolecular complex;membrane;membrane part;membrane-bounded organelle;nucleus;oligosaccharyltransferase c…	Flag_FlagUBL3CC;FlagUBL3_FlagUBL3CC;FlagUBL3_Flag
29.7343	29.6874	29.7049	30.8824	30.8225	30.7971	29.147	29.1927	29.25	29	29	29	61.6	61.6	61.6	68.569	0	323.31	11487000000	200	P04843;B7Z4L4;F8WF32	P04843;B7Z4L4	Dolichyl-diphosphooligosaccharide--protein glycosyltransferase subunit 1	RPN1	+	cell part;cytoplasmic membrane-bounded vesicle;cytoplasmic part;cytoplasmic vesicle;endoplasmic reticulum;endoplasmic reticulum membrane;endoplasmic reticulum part;integral to membrane;intracellular membrane-bounded organelle;intracellular organelle;intracellular organelle part;intracellular part;intrinsic to membrane;macromolecular complex;melanosome;membrane;membrane part;membrane-bounded organ…	FlagUBL3CC_Flag;FlagUBL3_Flag;FlagUBL3_FlagUBL3CC
31.3961	31.2991	31.2751	30.7031	30.6986	30.7784	31.3966	31.2241	31.3551	10	10	9	95.7	95.7	80.9	11.665	0	122.52	20233000000	148	P05387;H0YDD8;P05386-2	P05387;H0YDD8	60S acidic ribosomal protein P2	RPLP2
31.435	31.4003	31.2881	30.5284	30.5821	30.6305	31.2265	31.0056	30.7995	6	5	5	95.6	80.7	80.7	11.514	0	323.31	18188000000	54	P05386	P05386	60S acidic ribosomal protein P1	RPLP1
31.5497	31.3486	31.5119	30.6906	30.7297	30.7455	31.5174	31.3585	31.3946	18	18	18	61.5	61.5	61.5	34.273	0	240.82	21365000000	165	P05388;F8VWS0;P05388-2;F8VU65;F8VW21;F8VPE8;G3V210;F8VQY6;F8VRK7;F8VZS0;Q8NHW5;F8VWV4;F8VS58;F8W1K8	P05388;F8VWS0;P05388-2;F8VU65;F8VW21;F8VPE8;G3V210;F8VQY6;F8VRK7;F8VZS0;Q8NHW5;F8VWV4	60S acidic ribosomal protein P0;60S acidic ribosomal protein P0-like	RPLP0;RPLP0P6
31.2219	31.0186	31.1833	29.9017	29.918	29.9242	30.5989	30.4413	30.6798	12	12	12	66.1	66.1	66.1	21.863	0	323.31	13466000000	135	P32969;H0Y9V9;D6RAN4;E7ESE0;H0Y9R4	P32969;H0Y9V9;D6RAN4;E7ESE0	60S ribosomal protein L9	RPL9
30.7705	30.7792	30.7455	29.7245	29.6712	29.6944	30.672	30.6954	30.6539	17	17	17	51	51	51	28.024	0	133.36	12254000000	124	P62917;E9PKZ0;G3V1A1;E9PKU4;E9PP36	P62917;E9PKZ0;G3V1A1;E9PKU4	60S ribosomal protein L8	RPL8
NaN	NaN	NaN	NaN	NaN	NaN	23.6514	23.9526	NaN	2	2	2	8.1	8.1	8.1	28.661	0.00030883	3.2931	59715000	3	Q6DKI1;R4GMU7;Q6DKI1-2	Q6DKI1;R4GMU7;Q6DKI1-2	60S ribosomal protein L7-like 1	RPL7L1
31.4165	31.5099	31.5153	30.5131	30.4464	30.4725	31.581	31.5208	31.4398	23	23	23	60.9	60.9	60.9	29.995	0	157.27	21480000000	200	P62424;Q5T8U2;Q5T8U3	P62424;Q5T8U2;Q5T8U3	60S ribosomal protein L7a	RPL7A
31.3948	31.3905	31.3054	30.469	30.4658	30.5347	31.4928	31.3892	31.2758	23	23	23	61.3	61.3	61.3	29.225	0	145.41	20161000000	174	P18124;A8MUD9;C9JIJ5;C9JZ88	P18124;A8MUD9	60S ribosomal protein L7	RPL7
31.875	32.0232	31.9766	30.938	30.8301	30.9579	32.1574	32.0031	31.8486	22	22	22	54.5	54.5	54.5	32.728	0	323.31	29083000000	192	Q02878;F8VZ45;U3KQR5;F8VR69;F8VZA3;F8VWR1;F8VU16	Q02878	60S ribosomal protein L6	RPL6
29.4411	29.3725	29.3606	29.1451	29.0546	29.1279	29.7767	29.804	29.617	14	14	14	42.8	42.8	42.8	34.362	0	46.108	7570800000	136	P46777;Q5T7N0	P46777	60S ribosomal protein L5	RPL5
31.8342	31.6577	31.7384	30.8191	30.9507	30.9249	31.7458	31.6637	31.6722	28	28	28	52.7	52.7	52.7	47.697	0	216.35	26483000000	273	P36578;H3BM89;H3BTP7;H3BU31	P36578;H3BM89	60S ribosomal protein L4	RPL4
31.0627	31.3573	31.2205	29.0912	29.3576	30.3122	30.7266	30.6182	31.0776	3	3	3	23.5	23.5	23.5	6.4066	0	26.751	12842000000	43	P62891;Q59GN2	P62891;Q59GN2	60S ribosomal protein L39;Putative 60S ribosomal protein L39-like 5	RPL39;RPL39P5
34.0951	34.3537	34.3001	32.3823	32.5371	32.2876	32.2098	31.9213	32.8007	8	8	8	57.1	57.1	57.1	8.2178	0	82.053	61758000000	236	P63173;J3KT73;J3QL01;J3KSP2	P63173;J3KT73;J3QL01	60S ribosomal protein L38	RPL38
32.1118	32.4742	32.7347	30.7337	30.8559	31.1172	31.4744	31.2595	31.692	6	6	6	52.2	52.2	52.2	10.275	0	83.138	24227000000	79	P61513;C9J4Z3;M0R0A1;Q6P4E4;E9PEL3;M0R2L6;G5E9R3;A6NKH3	P61513;C9J4Z3;M0R0A1;Q6P4E4;E9PEL3;M0R2L6;G5E9R3	60S ribosomal protein L37a	RPL37A
23.1451	NaN	NaN	NaN	NaN	NaN	NaN	NaN	NaN	6	1	1	29.2	9.4	9.4	12.469	0.0056497	2.0462	78089000	5	Q969Q0	Q969Q0	60S ribosomal protein L36a-like	RPL36AL
27.5861	27.6256	27.5917	26.7867	26.6596	26.7236	27.9459	27.7126	27.4896	7	7	2	29.2	29.2	9.4	12.441	0	10.15	1549600000	28	P83881;H0Y5B4;H7BZ11;J3KQN4;R4GN19;H7BY91;H0Y3V9	P83881;H0Y5B4;H7BZ11;J3KQN4;R4GN19	60S ribosomal protein L36a	RPL36A;RPL36A-HNRNPH2
28.0472	28.3634	28.0117	27.2669	27.4347	27.4379	28.2379	28.3229	28.149	5	5	5	33.3	33.3	33.3	12.254	0	38.76	3059700000	39	Q9Y3U8;J3QSB5;J3KTD3	Q9Y3U8;J3QSB5	60S ribosomal protein L36	RPL36
29.909	30.0783	29.8309	28.6465	28.5899	28.5961	29.7437	29.7422	29.8588	10	10	10	49.1	49.1	49.1	12.538	0	15.996	6509900000	61	P18077;C9K025;F8WBS5;F8WB72	P18077;C9K025;F8WBS5;F8WB72	60S ribosomal protein L35a	RPL35A
30.1691	30.391	30.326	29.4235	29.2569	29.1391	30.4304	30.1595	30.2196	8	8	8	38.2	38.2	38.2	14.551	0	25.133	10662000000	41	P42766;F2Z388	P42766;F2Z388	60S ribosomal protein L35	RPL35
29.5706	29.8477	29.577	28.716	28.5022	28.5578	29.5973	29.549	29.6111	8	8	8	38.5	38.5	38.5	13.293	0	16.483	5676100000	49	P49207	P49207	60S ribosomal protein L34	RPL34
29.6657	29.7639	29.6162	28.5705	28.5639	28.6157	29.7108	29.806	29.5981	10	10	10	54.1	54.1	54.1	15.86	0	34.641	6519100000	80	P62910;D3YTB1;F8W727;D3YTI8	P62910;D3YTB1;F8W727	60S ribosomal protein L32	RPL32
30.054	30.1607	30.0747	29.2571	29.0302	29.1473	30.2792	30.1741	30.396	10	10	10	53.6	53.6	53.6	14.463	0	48.04	8740800000	69	P62899;P62899-3;P62899-2;H7C2W9;C9JU56;B7Z4E3;B7Z4C8;B8ZZK4	P62899;P62899-3;P62899-2;H7C2W9;C9JU56;B7Z4E3;B7Z4C8;B8ZZK4	60S ribosomal protein L31	RPL31
30.4598	30.4978	30.5168	29.5649	29.5234	29.6693	30.4086	30.5431	30.4054	9	9	9	67	67	67	12.784	0	123.1	10816000000	107	P62888;E5RI99;A0A0C4DH44;A0A0B4J213;E5RJH3	P62888;E5RI99	60S ribosomal protein L30	RPL30
31.4438	31.5072	31.4899	30.4224	30.4184	30.4182	31.3295	31.3325	31.4361	29	29	29	59.6	59.6	59.6	46.108	0	201.62	20598000000	230	P39023;G5E9G0;H7C422;H7C3M2;B5MCW2;F8WCR1;Q92901	P39023;G5E9G0;H7C422;H7C3M2;B5MCW2	60S ribosomal protein L3	RPL3
29.3673	29.4561	29.6223	28.2088	28.0933	28.2425	29.3744	29.183	28.9604	3	3	3	15.1	15.1	15.1	17.752	0	6.896	4501200000	36	P47914	P47914	60S ribosomal protein L29	RPL29
29.6327	29.7661	29.6678	28.8201	28.7527	28.8255	29.8106	29.7991	29.6597	11	11	11	48.2	48.2	48.2	15.747	0	31.395	6586400000	65	P46779;H0YKD8;P46779-2;P46779-3;H0YMF4;P46779-4;P46779-5;H0YLP6	P46779;H0YKD8;P46779-2;P46779-3;H0YMF4;P46779-4;P46779-5;H0YLP6	60S ribosomal protein L28	RPL28
30.1912	30.2317	30.2365	29.2882	29.3119	29.436	30.1986	30.0479	30.2138	9	9	9	39.9	39.9	39.9	16.561	0	126.39	8551100000	63	P46776;E9PLL6;E9PJD9;E9PLX7	P46776;E9PLL6;E9PJD9	60S ribosomal protein L27a	RPL27A
30.5233	30.4828	30.328	29.5924	29.5808	29.6274	30.57	30.5447	30.4633	9	9	9	49.3	49.3	49.3	15.798	0	60.279	11505000000	111	P61353;K7ELC7;K7EQQ9;K7ERY7	P61353;K7ELC7;K7EQQ9	60S ribosomal protein L27	RPL27
23.9009	NaN	23.9926	23.2369	23.22	23.5393	24.7231	24.5481	24.1333	11	2	2	47.6	11.7	11.7	17.256	0.00059294	2.8932	145210000	9	Q9UNX3;E5RIT6;E5RHH1	Q9UNX3;E5RIT6	60S ribosomal protein L26-like 1	RPL26L1
30.2277	30.3533	30.2696	29.4146	29.3717	29.371	30.3665	30.3291	30.2871	13	13	4	49.7	49.7	13.8	17.258	0	21.93	9922200000	98	P61254;J3QRI7;J3QQQ9;J3QQV1;J3QRC4;J3KTJ8;J3KSS0;J3KS10	P61254;J3QRI7;J3QQQ9;J3QQV1;J3QRC4;J3KTJ8	60S ribosomal protein L26	RPL26
29.2814	29.3806	29.4041	28.4467	28.444	28.4667	29.3646	29.4766	29.453	9	9	9	42	42	42	17.779	0	25.042	5411800000	59	P83731;C9JXB8;C9JNW5	P83731;C9JXB8;C9JNW5	60S ribosomal protein L24	RPL24
30.3731	30.6739	30.3858	29.4133	29.476	29.4912	30.5224	30.4814	30.2709	15	15	15	52.6	52.6	52.6	17.695	0	47.278	10337000000	114	P62750;H7BY10;K7EJV9;K7ERT8;A8MUS3;K7EMA7	P62750;H7BY10;K7EJV9;K7ERT8;A8MUS3	60S ribosomal protein L23a	RPL23A
32.1146	32.146	32.044	30.6146	30.622	30.9346	30.4705	30.3633	30.8151	14	14	14	77.1	77.1	77.1	14.865	0	177.72	19544000000	129	P62829;J3KT29;J3KTJ3;C9JD32;B9ZVP7;J3QQT9	P62829;J3KT29;J3KTJ3;C9JD32	60S ribosomal protein L23	RPL23
25.6263	NaN	NaN	NaN	NaN	NaN	NaN	NaN	NaN	3	2	2	26.2	19.7	19.7	14.606	0	5.2859	108520000	7	Q6P5R6;C9JYQ9;H0Y8C2	Q6P5R6;C9JYQ9;H0Y8C2	60S ribosomal protein L22-like 1	RPL22L1
30.0263	30.5299	29.978	29.1248	29.0772	29.2144	30.1119	29.9709	29.9829	7	7	6	59.4	59.4	53.1	14.787	0	166.71	9009500000	44	P35268;K7ERI7;K7ELC4;K7EMH1;K7EP65;K7EKS7;K7EJT5	P35268;K7ERI7;K7ELC4;K7EMH1;K7EP65;K7EKS7	60S ribosomal protein L22	RPL22
29.9987	29.7408	29.961	28.8915	28.9966	29.1645	29.8773	29.8058	29.4872	8	8	8	47.5	47.5	47.5	18.565	0	54.857	7092000000	57	P46778;G3V1B3;M0R181;M0R3I5	P46778;G3V1B3;M0R181	60S ribosomal protein L21	RPL21
30.0664	30.1517	29.8561	29.0697	29.1048	29.1828	30.2397	30.1921	30.2079	9	9	9	39.8	39.8	39.8	23.466	0	42.869	8644400000	70	P84098;J3QR09;J3KTE4;J3QL15	P84098;J3QR09;J3KTE4;J3QL15	60S ribosomal protein L19;Ribosomal protein L19	RPL19
30.1562	30.31	30.1147	29.3059	29.3195	29.2702	30.2372	30.096	30.2454	13	13	13	51.7	51.7	51.7	20.762	0	39.479	8660800000	114	Q02543;M0R3D6;M0R1A7;M0R117;M0R0P7	Q02543;M0R3D6;M0R1A7;M0R117;M0R0P7	60S ribosomal protein L18a	RPL18A
31.1611	30.9635	31.2136	30.2521	30.2623	30.3117	30.9607	30.9744	30.9166	10	10	10	43.1	43.1	43.1	21.634	0	50.103	16141000000	109	Q07020;J3QQ67;G3V203;H0YHA7;Q07020-2;F8VYV2;A0A075B7A0;F8VUA6;F8VXR6	Q07020;J3QQ67;G3V203;H0YHA7;Q07020-2;F8VYV2;A0A075B7A0;F8VUA6	60S ribosomal protein L18	RPL18
30.2694	30.4818	30.3228	29.3292	29.2628	29.3024	30.4647	30.3333	30.169	14	14	14	62.5	62.5	62.5	21.397	0	59.174	9845200000	119	P18621;A0A087WXM6;J3QQT2;J3KRX5;A0A0A6YYL6;P18621-3;J3QLC8;A0A0A0MRF8;P18621-2;J3KRB3;A0A087WWH0;J3QS96;A0A087WY81;J3KSJ0	P18621;A0A087WXM6;J3QQT2;J3KRX5;A0A0A6YYL6;P18621-3;J3QLC8;A0A0A0MRF8;P18621-2;J3KRB3;A0A087WWH0;J3QS96;A0A087WY81	60S ribosomal protein L17	RPL17;RPL17-C18orf32
31.0184	31.1062	30.8898	29.9399	29.9507	29.9766	30.9908	30.9342	30.9071	12	12	12	51.5	51.5	51.5	24.146	0	81.97	13934000000	103	P61313;E7EQV9;E7ENU7;E7EX53;P61313-2;E7ERA2	P61313;E7EQV9;E7ENU7;E7EX53	60S ribosomal protein L15;Ribosomal protein L15	RPL15
30.4188	30.1915	30.408	29.3937	29.3022	29.2757	29.9928	30.0095	30.2352	7	7	7	33	33	33	23.432	0	27.366	8598900000	69	P50914;E7EPB3	P50914;E7EPB3	60S ribosomal protein L14	RPL14
30.2491	30.4024	30.3845	29.3736	29.2965	29.3328	30.3717	30.329	30.2794	13	13	13	46.8	46.8	46.8	23.577	0	34.688	9054600000	99	P40429;M0QYS1;Q8J015;Q6NVV1;M0QZU1;A0A096LPE0	P40429;M0QYS1;Q8J015	60S ribosomal protein L13a	RPL13A;RPL13a
30.9385	31.0142	31.0738	29.9227	30.01	29.8897	31.0682	30.8935	30.9207	18	18	18	52.6	52.6	52.6	24.261	0	113.09	15195000000	116	P26373;P26373-2;J3QSB4;H3BTH3;J3KS98;H3BUK8	P26373;P26373-2;J3QSB4	60S ribosomal protein L13	RPL13
30.6368	30.722	30.6189	29.8631	29.9261	29.8875	30.7352	30.8215	30.5862	8	8	8	64.2	64.2	64.2	17.818	0	323.31	12370000000	76	P30050;P30050-2	P30050;P30050-2	60S ribosomal protein L12	RPL12
31.3474	31.3588	31.3977	30.5031	30.5045	30.4595	30.9549	30.7296	30.8843	14	14	1	72.5	72.5	6.7	20.252	0	76.933	16278000000	105	P62913;Q5VVC8;Q5VVC9	P62913;Q5VVC8;Q5VVC9	60S ribosomal protein L11	RPL11
30.6026	30.757	30.7913	29.702	29.6293	29.8101	30.5755	30.512	30.5073	15	15	15	54.8	54.8	54.8	24.831	0	99.368	11912000000	121	P62906	P62906	60S ribosomal protein L10a	RPL10A
23.7541	NaN	NaN	NaN	NaN	NaN	NaN	NaN	NaN	12	1	1	56.4	11	11	18.565	0	34.181	58408000	6	F8W7C6;A0A087WV22;H7C123;H7C2C5;H7C2U2	F8W7C6;A0A087WV22;H7C123;H7C2C5		RPL10
29.7726	29.9762	29.8764	29.2523	29.0785	29.1286	29.8232	29.817	29.6707	14	14	3	51.9	51.9	17.3	24.604	0	43.924	9030700000	183	P27635;X1WI28;Q96L21;B8A6G2;A6QRI9	P27635;X1WI28	60S ribosomal protein L10	RPL10
NaN	NaN	NaN	24.239	23.7215	23.613	NaN	NaN	NaN	4	4	4	3.3	3.3	3.3	152.75	0	7.034	63870000	7	Q9BWH6;Q9BWH6-2;H3BRE8;Q9BWH6-3	Q9BWH6;Q9BWH6-2;H3BRE8;Q9BWH6-3	RNA polymerase II-associated protein 1	RPAP1	+	cell part;intracellular membrane-bounded organelle;intracellular organelle;intracellular part;membrane-bounded organelle;nucleus;organelle	FlagUBL3_Flag;FlagUBL3_FlagUBL3CC
28.7234	28.2984	28.4417	26.8756	27.3953	28.0373	29.4414	29.5845	29.3652	8	8	8	86.8	86.8	86.8	13.569	0	259.77	4912400000	65	P35244;B5MC59	P35244;B5MC59	Replication protein A 14 kDa subunit	RPA3
29.2178	28.8468	28.6822	27.1673	27.3876	28.0472	29.6686	29.7642	29.6112	10	10	10	60.4	60.4	60.4	29.247	0	192.77	4891200000	65	P15927;P15927-2;P15927-3;Q5TEJ7;Q5TEJ0	P15927;P15927-2;P15927-3;Q5TEJ7	Replication protein A 32 kDa subunit	RPA2
30.7455	30.3451	30.1727	28.8635	29.1316	29.717	31.0756	31.2268	31.0046	34	34	34	61.7	61.7	61.7	68.137	0	323.31	14370000000	233	P27694;I3L4R8;I3L2M5;I3L524	P27694	Replication protein A 70 kDa DNA-binding subunit;Replication protein A 70 kDa DNA-binding subunit, N-terminally processed	RPA1
28.9269	29.1987	29.1821	27.2228	27.0898	27.1976	27.731	27.6232	27.7846	10	10	10	40.7	40.7	40.7	26.106	0	23.882	2133900000	74	Q8TA86;C9J6V2	Q8TA86	Retinitis pigmentosa 9 protein	RP9
25.2363	24.8058	24.9759	25.8204	25.9468	25.9196	25.0392	24.9284	24.6293	5	5	5	15.7	15.7	15.7	39.641	0	9.9888	440260000	20	O75695	O75695	Protein XRP2	RP2	+	cell part;cell projection;centriole;cilium;cytoplasm;cytoplasmic part;cytoplasmic vesicle;cytoskeletal part;extracellular membrane-bounded organelle;extracellular organelle;extracellular region part;extracellular vesicular exosome;Golgi apparatus;intracellular membrane-bounded organelle;intracellular non-membrane-bounded organelle;intracellular organelle;intracellular organelle part;intracellular…	FlagUBL3_Flag;FlagUBL3_FlagUBL3CC
NaN	NaN	NaN	25.3801	24.4443	25.1999	23.3177	NaN	23.0854	8	8	8	11.3	11.3	11.3	104.28	0	9.9936	171680000	17	Q01973;A0A0A0MTJ5;Q01973-2;Q01973-3;Q01974	Q01973;A0A0A0MTJ5;Q01973-2	Tyrosine-protein kinase transmembrane receptor ROR1;Tyrosine-protein kinase transmembrane receptor	ROR1	+	cell part;cytoplasm;integral to membrane;integral to plasma membrane;intracellular part;intrinsic to membrane;intrinsic to plasma membrane;macromolecular complex;membrane;membrane part;plasma membrane;plasma membrane part;protein complex;receptor complex	FlagUBL3_FlagUBL3CC;FlagUBL3_Flag
NaN	NaN	NaN	24.5569	24.402	24.3032	NaN	NaN	NaN	1	1	1	28.8	28.8	28.8	5.8998	0.00058928	2.8643	112890000	6	P60602-2;P60602	P60602-2;P60602	Reactive oxygen species modulator 1	ROMO1	+	cell part;cytoplasmic part;integral to membrane;intracellular membrane-bounded organelle;intracellular organelle;intracellular organelle part;intracellular part;intrinsic to membrane;membrane;membrane part;membrane-bounded organelle;mitochondrial inner membrane;mitochondrial membrane;mitochondrial part;mitochondrion;organelle;organelle inner membrane;organelle membrane;organelle part	FlagUBL3_Flag;FlagUBL3_FlagUBL3CC
22.8254	22.7339	NaN	22.6025	22.7931	22.4814	22.7404	22.5704	22.4432	8	2	2	6.3	1.7	1.7	160.9	0.0028043	2.383	57112000	2	O75116;E9PF63;Q14DU5	O75116;E9PF63;Q14DU5	Rho-associated protein kinase 2	ROCK2
27.3904	28.1455	27.2877	27.8945	27.865	27.8204	29.4406	29.3495	29.2536	57	57	51	42.2	42.2	37.5	158.17	0	147.54	4081100000	167	Q13464;D6REE7;C9JFJ0	Q13464	Rho-associated protein kinase 1	ROCK1
NaN	NaN	25.8262	NaN	NaN	NaN	25.5418	25.2654	25.4466	4	4	4	20.3	20.3	20.3	34.208	0	10.339	323630000	8	Q15287;H3BV80;H3BMM9;H3BTC0;Q15287-3;Q15287-2;H3BPG5;H3BMS0	Q15287;H3BV80;H3BMM9;H3BTC0;Q15287-3;Q15287-2;H3BPG5;H3BMS0	RNA-binding protein with serine-rich domain 1	RNPS1
NaN	NaN	24.1119	NaN	23.5893	23.5745	23.9412	24.2127	24.2975	3	3	3	8.3	8.3	8.3	47.019	0	6.7014	132140000	11	Q9HC36;I3L0T6;I3L443	Q9HC36;I3L0T6	rRNA methyltransferase 3, mitochondrial	RNMTL1
28.2511	28.0926	28.4805	29.3681	29.4457	29.3542	28.0765	28.2019	28.0014	19	19	19	59	59	59	49.973	0	151.53	4592000000	103	P13489;H0YCR7;E9PMJ3;E9PLZ3;E9PIM9;E9PIK5;E9PMN0;E9PMA9;E9PR82;E9PMI1	P13489;H0YCR7	Ribonuclease inhibitor	RNH1	+	angiogenin-PRI complex;cell part;cytoplasm;extracellular membrane-bounded organelle;extracellular organelle;extracellular region part;extracellular vesicular exosome;intracellular part;macromolecular complex;membrane-bounded organelle;membrane-bounded vesicle;organelle;protein complex;vesicle	FlagUBL3_Flag;FlagUBL3_FlagUBL3CC
22.2195	NaN	22.453	24.2708	23.4079	24.2144	22.6516	22.4901	22.3312	3	3	3	26.1	26.1	26.1	19.881	0	5.9876	99058000	9	Q99942	Q99942	E3 ubiquitin-protein ligase RNF5	RNF5	+	cell part;cytoplasmic part;endoplasmic reticulum membrane;endoplasmic reticulum part;integral to membrane;intracellular organelle part;intracellular part;intrinsic to membrane;membrane;membrane part;mitochondrial membrane;mitochondrial part;organelle membrane;organelle part	FlagUBL3_FlagUBL3CC;FlagUBL3_Flag
24.6648	24.7991	24.6348	23.5623	23.3757	23.5378	24.5063	23.7595	23.8866	4	4	4	17.7	17.7	17.7	35.905	0	11.539	147840000	13	Q9H4P4;Q9H4P4-2;F8VSP7;F8VSB6;F8VVY2;F8VNZ6	Q9H4P4;Q9H4P4-2;F8VSP7;F8VSB6	E3 ubiquitin-protein ligase NRDP1	RNF41
NaN	NaN	22.9071	NaN	NaN	NaN	22.8168	22.4745	22.9752	3	3	2	4.8	4.8	3.4	113.65	0	5.465	36546000	5	O75150;H3BP71;O75150-3;O75150-4;H3BQ99;H3BUL6;I3L332	O75150;H3BP71;O75150-3;O75150-4	E3 ubiquitin-protein ligase BRE1B	RNF40
NaN	NaN	NaN	24.713	24.2857	24.5548	NaN	NaN	NaN	3	3	3	27.7	27.7	27.7	17.209	0	6.3395	104950000	6	Q9Y225;Q9Y225-2	Q9Y225;Q9Y225-2	RING finger protein 24	RNF24	+	cell part;cytoplasmic part;Golgi apparatus part;Golgi membrane;integral to membrane;intracellular organelle part;intracellular part;intrinsic to membrane;membrane;membrane part;organelle membrane;organelle part	FlagUBL3_Flag;FlagUBL3_FlagUBL3CC
NaN	24.4618	NaN	24.4672	24.3536	24.4456	25.2285	25.4506	25.8189	8	8	8	12.7	12.7	12.7	81.116	0	9.4247	297190000	13	Q5W0B1	Q5W0B1	RING finger protein 219	RNF219
26.3733	26.6595	26.4847	28.5532	28.5204	28.799	25.3995	25.997	25.4031	63	63	63	14.9	14.9	14.9	591.4	0	152.71	2142300000	145	Q63HN8;A0A0A0MTR7;A0A0A0MTC1;Q63HN8-4;Q63HN8-6;Q63HN8-5;I3L3H9	Q63HN8;A0A0A0MTR7;A0A0A0MTC1;Q63HN8-4	E3 ubiquitin-protein ligase RNF213	RNF213	+	cell part;cytoplasm;intracellular non-membrane-bounded organelle;intracellular organelle;intracellular organelle part;intracellular part;membrane;non-membrane-bounded organelle;nuclear part;nucleolus;organelle;organelle part	FlagUBL3CC_Flag;FlagUBL3_Flag;FlagUBL3_FlagUBL3CC
NaN	23.3507	NaN	NaN	23.3785	23.4105	23.9179	23.9445	NaN	4	4	3	18.2	18.2	14	37.655	0	6.9016	105970000	7	Q99496;X6RFN3;Q99496-2	Q99496;X6RFN3;Q99496-2	E3 ubiquitin-protein ligase RING2	RNF2
NaN	NaN	NaN	22.8809	NaN	22.9578	NaN	NaN	NaN	3	3	3	4.9	4.9	4.9	90.695	0	4.057	29315000	3	Q9NV58;Q9NV58-2;Q9NV58-3;A0A0C4DGD6;A3KCU8;E7EQ63;E7EQV8;E7ETB2	Q9NV58;Q9NV58-2;Q9NV58-3	E3 ubiquitin-protein ligase RNF19A	RNF19A
NaN	NaN	NaN	NaN	NaN	23.9903	NaN	NaN	NaN	3	3	3	15.4	15.4	15.4	38.298	0	4.7403	34359000	3	Q9H6Y7;I3L0L6;I3L2Y3	Q9H6Y7;I3L0L6	E3 ubiquitin-protein ligase RNF167	RNF167
NaN	NaN	NaN	26.7193	26.7275	26.9726	23.9753	24.5296	24.6313	7	7	7	16.2	16.2	16.2	43.164	0	17.012	584770000	27	Q8NC42;F8WCD0	Q8NC42;F8WCD0	E3 ubiquitin-protein ligase RNF149	RNF149	+	cell part;extracellular membrane-bounded organelle;extracellular organelle;extracellular region part;extracellular vesicular exosome;integral to membrane;intrinsic to membrane;membrane;membrane part;membrane-bounded organelle;membrane-bounded vesicle;organelle;vesicle	Flag_FlagUBL3CC;FlagUBL3_FlagUBL3CC;FlagUBL3_Flag
NaN	NaN	NaN	24.0257	23.8738	NaN	NaN	NaN	NaN	2	2	2	8.1	8.1	8.1	46.404	0	5.7317	52388000	4	Q86XS8;E5RI87;Q86XS8-2	Q86XS8;E5RI87;Q86XS8-2	E3 ubiquitin-protein ligase RNF130	RNF130
NaN	NaN	NaN	23.8392	23.9585	23.8073	NaN	NaN	NaN	3	3	3	9.2	9.2	9.2	35.584	0	3.6523	75451000	6	Q9BV68;Q9BV68-2;U3KQF4;U3KPY8;K7EIY6	Q9BV68;Q9BV68-2;U3KQF4;U3KPY8;K7EIY6	E3 ubiquitin-protein ligase RNF126	RNF126	+	cell part;cytoplasm;intracellular membrane-bounded organelle;intracellular organelle;intracellular part;membrane-bounded organelle;nucleus;organelle	FlagUBL3CC_Flag;FlagUBL3_Flag
NaN	NaN	NaN	23.6427	24.5171	24.4237	NaN	22.2681	22.3197	3	3	3	24.7	24.7	24.7	17.444	0.00030294	3.108	101960000	5	Q9Y3C5	Q9Y3C5	RING finger protein 11	RNF11	+	cell part;cytoplasmic part;early endosome;endosome;extracellular membrane-bounded organelle;extracellular organelle;extracellular region part;extracellular vesicular exosome;intracellular membrane-bounded organelle;intracellular organelle;intracellular part;macromolecular complex;membrane-bounded organelle;membrane-bounded vesicle;nucleus;organelle;protein complex;recycling endosome;ubiquitin lig…	FlagUBL3_Flag;FlagUBL3_FlagUBL3CC
NaN	NaN	NaN	NaN	NaN	NaN	NaN	22.4131	NaN	2	2	2	3	3	3	89.926	0.00060006	2.9982	32367000	6	Q8N5U6;H0YF69;Q8N5U6-2;F5H510;H0YFN9	Q8N5U6;H0YF69;Q8N5U6-2;F5H510;H0YFN9	RING finger protein 10	RNF10
NaN	NaN	NaN	NaN	NaN	NaN	21.3117	NaN	NaN	2	2	2	9	9	9	33.395	0	4.1262	33986000	3	O75792	O75792	Ribonuclease H2 subunit A	RNASEH2A
NaN	NaN	NaN	NaN	NaN	NaN	NaN	22.5938	22.5084	2	2	2	4.9	4.9	4.9	43.992	0.0071656	1.9602	27690000	2	Q9H871;Q9H871-2	Q9H871;Q9H871-2	Protein RMD5 homolog A	RMND5A
NaN	NaN	NaN	NaN	NaN	NaN	27.5758	26.0942	26.9598	2	2	2	17	17	17	15.865	0	10.574	1357400000	8	Q96E14;I3L2E0	Q96E14;I3L2E0	RecQ-mediated genome instability protein 2	RMI2
23.105	NaN	NaN	22.4896	22.8086	23.4983	24.2864	24.2007	23.4413	6	6	6	13.1	13.1	13.1	70.144	0	9.3139	111400000	13	Q9H9A7;A0A0A0MSU3;A0A087X112	Q9H9A7;A0A0A0MSU3;A0A087X112	RecQ-mediated genome instability protein 1	RMI1
NaN	NaN	NaN	24.405	24.549	24.1665	NaN	NaN	NaN	4	4	4	13	13	13	52.118	0	41.527	99359000	6	Q96TC7;H0YMB1;Q96TC7-2;H0YLG5;H0YNE5	Q96TC7;H0YMB1;Q96TC7-2;H0YLG5	Regulator of microtubule dynamics protein 3	RMDN3	+	cell part;cytoplasmic part;cytoskeletal part;integral to membrane;intracellular membrane-bounded organelle;intracellular organelle;intracellular organelle part;intracellular part;intrinsic to membrane;macromolecular complex;membrane;membrane part;membrane-bounded organelle;microtubule;mitochondrial membrane;mitochondrial outer membrane;mitochondrial part;mitochondrion;nucleus;organelle;organelle …	FlagUBL3_Flag;FlagUBL3_FlagUBL3CC
NaN	23.79	24.1545	24.354	24.4875	24.4093	NaN	NaN	NaN	6	6	6	11	11	11	75.93	0	7.2034	128790000	11	Q13546;Q13546-2	Q13546;Q13546-2	Receptor-interacting serine/threonine-protein kinase 1	RIPK1	+	cell part;cytoplasm;cytoplasmic part;cytosol;death-inducing signaling complex;intracellular membrane-bounded organelle;intracellular organelle;intracellular part;macromolecular complex;membrane part;membrane raft;membrane-bounded organelle;mitochondrion;organelle;plasma membrane part;protein complex;receptor complex
27.6841	28.4037	27.315	28.0526	28.0259	27.8473	29.0911	29.2822	29.5441	23	23	23	46.5	46.5	46.5	65.582	0	147.72	4223200000	99	Q9BRS2;E9PFQ8	Q9BRS2	Serine/threonine-protein kinase RIO1	RIOK1
NaN	NaN	NaN	24.5284	24.6404	24.503	NaN	NaN	NaN	3	3	3	4.2	4.2	4.2	90.631	0	4.5012	103200000	8	Q6NUQ1	Q6NUQ1	RAD50-interacting protein 1	RINT1	+	cell part;cytoplasmic part;endoplasmic reticulum;endoplasmic reticulum membrane;endoplasmic reticulum part;intracellular membrane-bounded organelle;intracellular organelle;intracellular organelle part;intracellular part;membrane;membrane part;membrane-bounded organelle;organelle;organelle membrane;organelle part	FlagUBL3_Flag;FlagUBL3_FlagUBL3CC
NaN	NaN	NaN	25.6682	24.7992	25.7668	24.2061	24.694	25.4827	8	8	8	19.7	19.7	19.7	84.098	0	17.455	318680000	14	Q13671;Q13671-2;E9PNR2	Q13671;Q13671-2;E9PNR2	Ras and Rab interactor 1	RIN1	+	cell body;cell part;cell projection;cytoplasm;cytoskeleton;dendrite;intracellular non-membrane-bounded organelle;intracellular organelle;intracellular part;membrane;neuron projection;neuronal cell body;non-membrane-bounded organelle;organelle;plasma membrane	Flag_FlagUBL3CC;FlagUBL3_FlagUBL3CC
27.0409	27.2371	25.5665	28.175	28.0479	28.0494	29.2651	29.1048	29.1321	47	47	47	25.5	25.5	25.5	274.46	0	222.65	3786000000	150	Q5UIP0;Q5UIP0-2;H7C2B5;H7BZN3	Q5UIP0;Q5UIP0-2	Telomere-associated protein RIF1	RIF1
25.305	24.3789	NaN	25.2581	25.4139	25.2646	24.782	24.6524	24.7469	15	15	15	11.3	11.3	11.3	192.22	0	23.992	353060000	31	Q6R327;Q6R327-3;D6R9S6;Q6R327-4	Q6R327;Q6R327-3	Rapamycin-insensitive companion of mTOR	RICTOR	+	cell part;cytoplasmic part;cytosol;intracellular part;macromolecular complex;protein complex;TORC2 complex
25.7649	25.1049	25.549	28.4157	28.5509	28.5231	25.901	25.7161	25.8048	19	19	19	36.9	36.9	36.9	59.709	0	131.07	1922100000	70	Q9NPQ8;Q9NPQ8-4;Q9NPQ8-2;Q9NPQ8-3;H0YEN0;E9PSI0;E9PI04;E9PLE5;H0YE35;H0YC88	Q9NPQ8;Q9NPQ8-4;Q9NPQ8-2;Q9NPQ8-3;H0YEN0	Synembryn-A	RIC8A	+	cell part;cytoplasm;intracellular part;membrane;plasma membrane	FlagUBL3_FlagUBL3CC;FlagUBL3_Flag
NaN	NaN	NaN	24.1488	24.2833	24.7281	23.5315	23.4103	NaN	4	4	4	9.1	9.1	9.1	68.117	0	8.1455	132230000	5	Q8IXI1;I3L2C6;H3BST5;Q8IXI1-2;H3BMP9;H3BVI5;H3BUX4	Q8IXI1;I3L2C6;H3BST5;Q8IXI1-2	Mitochondrial Rho GTPase 2	RHOT2	+	cell part;cytoplasmic part;cytosol;extracellular membrane-bounded organelle;extracellular organelle;extracellular region part;extracellular vesicular exosome;integral to membrane;integral to mitochondrial membrane;integral to mitochondrial outer membrane;integral to organelle membrane;intracellular organelle part;intracellular part;intrinsic to membrane;intrinsic to mitochondrial outer membrane;i…
NaN	NaN	NaN	22.5454	22.6464	22.316	NaN	NaN	NaN	3	3	3	4.4	4.4	4.4	70.783	0.00030506	3.1706	26172000	6	Q8IXI2;Q8IXI2-3;Q8IXI2-4;Q8IXI2-5;Q8IXI2-2;Q8IXI2-7;H7BXZ6;J3KSR5;K7EIQ7;Q8IXI2-6	Q8IXI2;Q8IXI2-3;Q8IXI2-4;Q8IXI2-5;Q8IXI2-2;Q8IXI2-7;H7BXZ6	Mitochondrial Rho GTPase 1;Mitochondrial Rho GTPase	RHOT1
26.9935	27.1249	27.2038	27.866	27.8571	27.8	26.4822	26.4388	26.4988	9	9	8	55	55	49.2	21.308	0	40.088	1549000000	48	P84095	P84095	Rho-related GTP-binding protein RhoG	RHOG	+	adherens junction;anchoring junction;cell junction;cell part;cell-substrate adherens junction;cell-substrate junction;cytoplasmic part;cytosol;endoplasmic reticulum membrane;endoplasmic reticulum part;extracellular membrane-bounded organelle;extracellular organelle;extracellular region part;extracellular vesicular exosome;focal adhesion;intracellular organelle part;intracellular part;membrane;mem…	FlagUBL3CC_Flag;FlagUBL3_Flag;FlagUBL3_FlagUBL3CC
NaN	NaN	NaN	NaN	22.6408	22.3465	NaN	NaN	NaN	2	2	2	19.4	19.4	19.4	23.625	0	3.43	33536000	3	Q9HBH0;F5GXB1;Q9HBH0-2	Q9HBH0;F5GXB1;Q9HBH0-2	Rho-related GTP-binding protein RhoF	RHOF
NaN	NaN	NaN	21.4841	NaN	NaN	NaN	NaN	NaN	1	1	1	7.1	7.1	7.1	23.413	0.0025467	2.4464	11449000	1	O00212;E9PIG5	O00212;E9PIG5	Rho-related GTP-binding protein RhoD	RHOD
26.4115	26.3854	NaN	26.7728	27.2355	26.6402	25.7497	25.9835	NaN	9	2	2	50.3	18.7	18.7	22.006	0	9.2571	789240000	10	P08134;Q5JR08;E9PQH6;Q5JR07;Q5JR05;Q5JR06;E9PN11;U3KQA9;U3KQV3;E9PLA2;P62745	P08134;Q5JR08;E9PQH6;Q5JR07;Q5JR05;Q5JR06;E9PN11;U3KQA9;U3KQV3	Rho-related GTP-binding protein RhoC	RHOC	+	cell division site part;cell part;cleavage furrow;cytoplasmic part;cytosol;extracellular membrane-bounded organelle;extracellular organelle;extracellular region part;extracellular vesicular exosome;intracellular;intracellular membrane-bounded organelle;intracellular organelle;intracellular part;membrane;membrane-bounded organelle;membrane-bounded vesicle;nucleus;organelle;plasma membrane;vesicle
NaN	NaN	NaN	26.6296	26.2535	26.0301	24.5	24.3189	24.3825	9	9	9	23.4	23.4	23.4	69.413	0	26.354	443840000	18	O94955;D6R935;H0Y8R9;D6RG10;H0Y9A8	O94955	Rho-related BTB domain-containing protein 3	RHOBTB3	+	cell part;cytoplasmic part;extracellular membrane-bounded organelle;extracellular organelle;extracellular region part;extracellular vesicular exosome;Golgi apparatus;intracellular membrane-bounded organelle;intracellular organelle;intracellular part;membrane-bounded organelle;membrane-bounded vesicle;organelle;vesicle	Flag_FlagUBL3CC;FlagUBL3_FlagUBL3CC;FlagUBL3_Flag
[truncated: 2,745 more rows]
